# Supplementary material for: Experimental and Numerical Investigation Integrated with Machine Learning (ML) for the Prediction Strategy of DP590/CFRP Composite Laminates
Source: Polymers (Basel). 2024 Jun 3;16(11):1589. doi: 10.3390/polym16111589 (PMC11174379; doi:10.3390/polym16111589)
Supplement: Supplementary file 1 [file polymers-16-01589-s001.zip]

Archive with 4 entries (4 files):
- Data set/Expanded Bending strength Dataset.txt
- Data set/Expanded Tensile strength Dataset.txt
- Data set/Original bending strength dataset.txt
- Data set/Original tensile strength dataset.txt
