# Supplementary material for: Experimental and Numerical Investigation Integrated with Machine Learning (ML) for the Prediction Strategy of DP590/CFRP Composite Laminates
Source: Polymers (Basel). 2024 Jun 3;16(11):1589. doi: 10.3390/polym16111589 (PMC11174379; doi:10.3390/polym16111589)
Supplement: Supplementary file 1 [file polymers-16-01589-s001.zip › Data set/Expanded Bending strength Dataset.txt]

0/90/0/90/0/90	3.24	2.24	13.19	29.5456	417.1415
0/90/0/90/0/90	3.24	2.24	13.19	29.5456	423.3986
0/90/0/90/0/90	3.24	2.24	13.19	29.5456	420.8958
0/90/0/90/0/90	3.24	2.24	13.2691	29.7229	417.1415
0/90/0/90/0/90	3.24	2.24	13.2691	29.7229	422.1472
0/90/0/90/0/90	3.24	2.24	13.2691	29.7229	427.9872
0/90/0/90/0/90	3.24	2.24	13.4274	30.0774	417.1415
0/90/0/90/0/90	3.24	2.24	13.4274	30.0774	423.8158
0/90/0/90/0/90	3.24	2.24	13.4274	30.0774	421.7301
0/90/0/90/0/90	3.24	2.2781	13.19	30.0479	417.1415
0/90/0/90/0/90	3.24	2.2781	13.19	30.0479	427.57
0/90/0/90/0/90	3.24	2.2781	13.19	30.0479	425.0672
0/90/0/90/0/90	3.24	2.2781	13.3878	30.4986	417.1415
0/90/0/90/0/90	3.24	2.2781	13.3878	30.4986	423.8158
0/90/0/90/0/90	3.24	2.2781	13.3878	30.4986	424.65
0/90/0/90/0/90	3.24	2.2781	13.2164	30.108	417.1415
0/90/0/90/0/90	3.24	2.2781	13.2164	30.108	427.57
0/90/0/90/0/90	3.24	2.2781	13.2164	30.108	417.9758
0/90/0/90/0/90	3.24	2.2445	13.19	29.6047	417.1415
0/90/0/90/0/90	3.24	2.2445	13.19	29.6047	422.9815
0/90/0/90/0/90	3.24	2.2445	13.19	29.6047	419.2272
0/90/0/90/0/90	3.24	2.2445	13.467	30.2264	417.1415
0/90/0/90/0/90	3.24	2.2445	13.467	30.2264	418.8101
0/90/0/90/0/90	3.24	2.2445	13.467	30.2264	429.2386
0/90/0/90/0/90	3.24	2.2445	13.2823	29.8119	417.1415
0/90/0/90/0/90	3.24	2.2445	13.2823	29.8119	422.1472
0/90/0/90/0/90	3.24	2.2445	13.2823	29.8119	417.9758
0/90/0/90/0/90	3.24	2.25	13.1	29.475	842.2193
0/90/0/90/0/90	3.24	2.25	13.1	29.475	854.0104
0/90/0/90/0/90	3.24	2.25	13.1	29.475	855.6948
0/90/0/90/0/90	3.24	2.25	13.3358	30.0055	842.2193
0/90/0/90/0/90	3.24	2.25	13.3358	30.0055	858.2215
0/90/0/90/0/90	3.24	2.25	13.3358	30.0055	864.117
0/90/0/90/0/90	3.24	2.25	13.3096	29.9466	842.2193
0/90/0/90/0/90	3.24	2.25	13.3096	29.9466	856.537
0/90/0/90/0/90	3.24	2.25	13.3096	29.9466	866.6437
0/90/0/90/0/90	3.24	2.2635	13.1	29.6518	842.2193
0/90/0/90/0/90	3.24	2.2635	13.1	29.6518	844.746
0/90/0/90/0/90	3.24	2.2635	13.1	29.6518	847.2726
0/90/0/90/0/90	3.24	2.2635	13.3227	30.1559	842.2193
0/90/0/90/0/90	3.24	2.2635	13.3227	30.1559	855.6948
0/90/0/90/0/90	3.24	2.2635	13.3227	30.1559	846.4304
0/90/0/90/0/90	3.24	2.2635	13.2703	30.0373	842.2193
0/90/0/90/0/90	3.24	2.2635	13.2703	30.0373	850.6415
0/90/0/90/0/90	3.24	2.2635	13.2703	30.0373	849.7993
0/90/0/90/0/90	3.24	2.2792	13.1	29.8582	842.2193
0/90/0/90/0/90	3.24	2.2792	13.1	29.8582	854.8526
0/90/0/90/0/90	3.24	2.2792	13.1	29.8582	859.9059
0/90/0/90/0/90	3.24	2.2792	13.4144	30.5748	842.2193
0/90/0/90/0/90	3.24	2.2792	13.4144	30.5748	849.7993
0/90/0/90/0/90	3.24	2.2792	13.4144	30.5748	861.5903
0/90/0/90/0/90	3.24	2.2792	13.2703	30.2463	842.2193
0/90/0/90/0/90	3.24	2.2792	13.2703	30.2463	852.3259
0/90/0/90/0/90	3.24	2.2792	13.2703	30.2463	866.6437
0/90/0/90/0/90	3.24	2.23	13.12	29.2576	823.0403
0/90/0/90/0/90	3.24	2.23	13.12	29.2576	839.5011
0/90/0/90/0/90	3.24	2.23	13.12	29.2576	844.4393
0/90/0/90/0/90	3.24	2.23	13.4874	30.0768	823.0403
0/90/0/90/0/90	3.24	2.23	13.4874	30.0768	835.3859
0/90/0/90/0/90	3.24	2.23	13.4874	30.0768	844.4393
0/90/0/90/0/90	3.24	2.23	13.3824	29.8428	823.0403
0/90/0/90/0/90	3.24	2.23	13.3824	29.8428	846.9085
0/90/0/90/0/90	3.24	2.23	13.3824	29.8428	837.855
0/90/0/90/0/90	3.24	2.2902	13.12	30.0476	823.0403
0/90/0/90/0/90	3.24	2.2902	13.12	30.0476	839.5011
0/90/0/90/0/90	3.24	2.2902	13.12	30.0476	832.0937
0/90/0/90/0/90	3.24	2.2902	13.12	30.0476	823.0403
0/90/0/90/0/90	3.24	2.2902	13.12	30.0476	827.1555
0/90/0/90/0/90	3.24	2.2902	13.12	30.0476	843.6163
0/90/0/90/0/90	3.24	2.2902	13.2774	30.4081	823.0403
0/90/0/90/0/90	3.24	2.2902	13.2774	30.4081	826.3325
0/90/0/90/0/90	3.24	2.2902	13.2774	30.4081	827.9785
0/90/0/90/0/90	3.24	2.2322	13.12	29.2869	823.0403
0/90/0/90/0/90	3.24	2.2322	13.12	29.2869	836.2089
0/90/0/90/0/90	3.24	2.2322	13.12	29.2869	844.4393
0/90/0/90/0/90	3.24	2.2322	13.3168	29.7262	823.0403
0/90/0/90/0/90	3.24	2.2322	13.3168	29.7262	830.4477
0/90/0/90/0/90	3.24	2.2322	13.3168	29.7262	842.7933
0/90/0/90/0/90	3.24	2.2322	13.343	29.7847	823.0403
0/90/0/90/0/90	3.24	2.2322	13.343	29.7847	830.4477
0/90/0/90/0/90	3.24	2.2322	13.343	29.7847	843.6163
0/90/0/90/0/90	3.24	2.23	13.06	29.1238	919.5092
0/90/0/90/0/90	3.24	2.23	13.06	29.1238	944.3359
0/90/0/90/0/90	3.24	2.23	13.06	29.1238	935.1409
0/90/0/90/0/90	3.24	2.23	13.4126	29.9101	919.5092
0/90/0/90/0/90	3.24	2.23	13.4126	29.9101	921.3482
0/90/0/90/0/90	3.24	2.23	13.4126	29.9101	919.5092
0/90/0/90/0/90	3.24	2.23	13.3996	29.881	919.5092
0/90/0/90/0/90	3.24	2.23	13.3996	29.881	937.8994
0/90/0/90/0/90	3.24	2.23	13.3996	29.881	924.1067
0/90/0/90/0/90	3.24	2.2367	13.06	29.2112	919.5092
0/90/0/90/0/90	3.24	2.2367	13.06	29.2112	942.4969
0/90/0/90/0/90	3.24	2.2367	13.06	29.2112	925.9458
0/90/0/90/0/90	3.24	2.2367	13.4126	29.9999	919.5092
0/90/0/90/0/90	3.24	2.2367	13.4126	29.9999	930.5433
0/90/0/90/0/90	3.24	2.2367	13.4126	29.9999	927.7848
0/90/0/90/0/90	3.24	2.2367	13.3343	29.8246	919.5092
0/90/0/90/0/90	3.24	2.2367	13.3343	29.8246	936.9799
0/90/0/90/0/90	3.24	2.2367	13.3343	29.8246	929.6238
0/90/0/90/0/90	3.24	2.2724	13.06	29.6772	919.5092
0/90/0/90/0/90	3.24	2.2724	13.06	29.6772	943.4164
0/90/0/90/0/90	3.24	2.2724	13.06	29.6772	927.7848
0/90/0/90/0/90	3.24	2.2724	13.3473	30.33	919.5092
0/90/0/90/0/90	3.24	2.2724	13.3473	30.33	945.2555
0/90/0/90/0/90	3.24	2.2724	13.3473	30.33	940.6579
0/90/0/90/0/90	3.24	2.2724	13.3473	30.33	919.5092
0/90/0/90/0/90	3.24	2.2724	13.3473	30.33	944.3359
0/90/0/90/0/90	3.24	2.2724	13.3473	30.33	925.0263
0/90/0/90/0/90	3.24	2.21	13.12	28.9952	795.8149
0/90/0/90/0/90	3.24	2.21	13.12	28.9952	803.773
0/90/0/90/0/90	3.24	2.21	13.12	28.9952	806.9563
0/90/0/90/0/90	3.24	2.21	13.4349	29.6911	795.8149
0/90/0/90/0/90	3.24	2.21	13.4349	29.6911	816.5061
0/90/0/90/0/90	3.24	2.21	13.4349	29.6911	798.2023
0/90/0/90/0/90	3.24	2.21	13.1462	29.0532	795.8149
0/90/0/90/0/90	3.24	2.21	13.1462	29.0532	818.8935
0/90/0/90/0/90	3.24	2.21	13.1462	29.0532	812.527
0/90/0/90/0/90	3.24	2.2586	13.12	29.6331	795.8149
0/90/0/90/0/90	3.24	2.2586	13.12	29.6331	814.1186
0/90/0/90/0/90	3.24	2.2586	13.12	29.6331	816.5061
0/90/0/90/0/90	3.24	2.2586	13.2381	29.8998	795.8149
0/90/0/90/0/90	3.24	2.2586	13.2381	29.8998	811.7312
0/90/0/90/0/90	3.24	2.2586	13.2381	29.8998	810.9354
0/90/0/90/0/90	3.24	2.2586	13.1594	29.722	795.8149
0/90/0/90/0/90	3.24	2.2586	13.1594	29.722	802.1814
0/90/0/90/0/90	3.24	2.2586	13.1594	29.722	810.9354
0/90/0/90/0/90	3.24	2.2476	13.12	29.4881	795.8149
0/90/0/90/0/90	3.24	2.2476	13.12	29.4881	809.3438
0/90/0/90/0/90	3.24	2.2476	13.12	29.4881	815.7103
0/90/0/90/0/90	3.24	2.2476	13.3037	29.901	795.8149
0/90/0/90/0/90	3.24	2.2476	13.3037	29.901	814.1186
0/90/0/90/0/90	3.24	2.2476	13.3037	29.901	802.9772
0/90/0/90/0/90	3.24	2.2476	13.5005	30.3433	795.8149
0/90/0/90/0/90	3.24	2.2476	13.5005	30.3433	814.9145
0/90/0/90/0/90	3.24	2.2476	13.5005	30.3433	805.3647
0/90/0/90/0/90	3.24	2.28	13.07	29.7996	777.63
0/90/0/90/0/90	3.24	2.28	13.07	29.7996	786.1839
0/90/0/90/0/90	3.24	2.28	13.07	29.7996	794.7379
0/90/0/90/0/90	3.24	2.28	13.4098	30.5744	777.63
0/90/0/90/0/90	3.24	2.28	13.4098	30.5744	798.626
0/90/0/90/0/90	3.24	2.28	13.4098	30.5744	790.8497
0/90/0/90/0/90	3.24	2.28	13.1615	30.0082	777.63
0/90/0/90/0/90	3.24	2.28	13.1615	30.0082	788.5168
0/90/0/90/0/90	3.24	2.28	13.1615	30.0082	792.405
0/90/0/90/0/90	3.24	2.2937	13.07	29.9784	777.63
0/90/0/90/0/90	3.24	2.2937	13.07	29.9784	782.2958
0/90/0/90/0/90	3.24	2.2937	13.07	29.9784	790.8497
0/90/0/90/0/90	3.24	2.2937	13.0961	30.0384	777.63
0/90/0/90/0/90	3.24	2.2937	13.0961	30.0384	784.6287
0/90/0/90/0/90	3.24	2.2937	13.0961	30.0384	782.2958
0/90/0/90/0/90	3.24	2.2937	13.2791	30.4581	777.63
0/90/0/90/0/90	3.24	2.2937	13.2791	30.4581	796.2931
0/90/0/90/0/90	3.24	2.2937	13.2791	30.4581	781.5181
0/90/0/90/0/90	3.24	2.2823	13.07	29.8294	777.63
0/90/0/90/0/90	3.24	2.2823	13.07	29.8294	779.1853
0/90/0/90/0/90	3.24	2.2823	13.07	29.8294	786.9616
0/90/0/90/0/90	3.24	2.2823	13.07	29.8294	777.63
0/90/0/90/0/90	3.24	2.2823	13.07	29.8294	793.9602
0/90/0/90/0/90	3.24	2.2823	13.07	29.8294	779.1853
0/90/0/90/0/90	3.24	2.2823	13.1223	29.9487	777.63
0/90/0/90/0/90	3.24	2.2823	13.1223	29.9487	786.1839
0/90/0/90/0/90	3.24	2.2823	13.1223	29.9487	790.0721
0/90/0/90/0/90	3.24	2.24	13.08	29.2992	826.18
0/90/0/90/0/90	3.24	2.24	13.08	29.2992	838.5727
0/90/0/90/0/90	3.24	2.24	13.08	29.2992	832.7894
0/90/0/90/0/90	3.24	2.24	13.3808	29.9731	826.18
0/90/0/90/0/90	3.24	2.24	13.3808	29.9731	845.1821
0/90/0/90/0/90	3.24	2.24	13.3808	29.9731	833.6156
0/90/0/90/0/90	3.24	2.24	13.3547	29.9145	826.18
0/90/0/90/0/90	3.24	2.24	13.3547	29.9145	827.0062
0/90/0/90/0/90	3.24	2.24	13.3547	29.9145	836.9203
0/90/0/90/0/90	3.24	2.2669	13.08	29.6508	826.18
0/90/0/90/0/90	3.24	2.2669	13.08	29.6508	840.2251
0/90/0/90/0/90	3.24	2.2669	13.08	29.6508	833.6156
0/90/0/90/0/90	3.24	2.2669	13.2762	30.0956	826.18
0/90/0/90/0/90	3.24	2.2669	13.2762	30.0956	844.356
0/90/0/90/0/90	3.24	2.2669	13.2762	30.0956	846.8345
0/90/0/90/0/90	3.24	2.2669	13.1585	29.8287	826.18
0/90/0/90/0/90	3.24	2.2669	13.1585	29.8287	844.356
0/90/0/90/0/90	3.24	2.2669	13.1585	29.8287	831.1371
0/90/0/90/0/90	3.24	2.2803	13.08	29.8266	826.18
0/90/0/90/0/90	3.24	2.2803	13.08	29.8266	850.1392
0/90/0/90/0/90	3.24	2.2803	13.08	29.8266	844.356
0/90/0/90/0/90	3.24	2.2803	13.2239	30.1547	826.18
0/90/0/90/0/90	3.24	2.2803	13.2239	30.1547	840.2251
0/90/0/90/0/90	3.24	2.2803	13.2239	30.1547	838.5727
0/90/0/90/0/90	3.24	2.2803	13.08	29.8266	826.18
0/90/0/90/0/90	3.24	2.2803	13.08	29.8266	846.8345
0/90/0/90/0/90	3.24	2.2803	13.08	29.8266	827.8324
0/90/0/90/0/90	3.24	2.27	13.07	29.6689	792.76
0/90/0/90/0/90	3.24	2.27	13.07	29.6689	801.4804
0/90/0/90/0/90	3.24	2.27	13.07	29.6689	801.4804
0/90/0/90/0/90	3.24	2.27	13.3445	30.2919	792.76
0/90/0/90/0/90	3.24	2.27	13.3445	30.2919	801.4804
0/90/0/90/0/90	3.24	2.27	13.3445	30.2919	804.6514
0/90/0/90/0/90	3.24	2.27	13.2138	29.9953	792.76
0/90/0/90/0/90	3.24	2.27	13.2138	29.9953	810.2007
0/90/0/90/0/90	3.24	2.27	13.2138	29.9953	795.1383
0/90/0/90/0/90	3.24	2.329	13.07	30.4403	792.76
0/90/0/90/0/90	3.24	2.329	13.07	30.4403	799.1021
0/90/0/90/0/90	3.24	2.329	13.07	30.4403	797.5166
0/90/0/90/0/90	3.24	2.329	13.1223	30.5621	792.76
0/90/0/90/0/90	3.24	2.329	13.1223	30.5621	795.1383
0/90/0/90/0/90	3.24	2.329	13.1223	30.5621	808.6152
0/90/0/90/0/90	3.24	2.329	13.2791	30.9273	792.76
0/90/0/90/0/90	3.24	2.329	13.2791	30.9273	793.5528
0/90/0/90/0/90	3.24	2.329	13.2791	30.9273	798.3093
0/90/0/90/0/90	3.24	2.2745	13.07	29.7282	792.76
0/90/0/90/0/90	3.24	2.2745	13.07	29.7282	814.9573
0/90/0/90/0/90	3.24	2.2745	13.07	29.7282	806.2369
0/90/0/90/0/90	3.24	2.2745	13.2791	30.2039	792.76
0/90/0/90/0/90	3.24	2.2745	13.2791	30.2039	796.7238
0/90/0/90/0/90	3.24	2.2745	13.2791	30.2039	809.408
0/90/0/90/0/90	3.24	2.2745	13.2791	30.2039	792.76
0/90/0/90/0/90	3.24	2.2745	13.2791	30.2039	807.8224
0/90/0/90/0/90	3.24	2.2745	13.2791	30.2039	807.8224
0/90/0/90/0/90	5.32	2.29	13.14	30.0906	727.9821
0/90/0/90/0/90	5.32	2.29	13.14	30.0906	742.5417
0/90/0/90/0/90	5.32	2.29	13.14	30.0906	735.2619
0/90/0/90/0/90	5.32	2.29	13.3765	30.6322	727.9821
0/90/0/90/0/90	5.32	2.29	13.3765	30.6322	741.0858
0/90/0/90/0/90	5.32	2.29	13.3765	30.6322	746.1817
0/90/0/90/0/90	5.32	2.29	13.3108	30.4818	727.9821
0/90/0/90/0/90	5.32	2.29	13.3108	30.4818	732.35
0/90/0/90/0/90	5.32	2.29	13.3108	30.4818	728.7101
0/90/0/90/0/90	5.32	2.3221	13.14	30.5119	727.9821
0/90/0/90/0/90	5.32	2.3221	13.14	30.5119	734.5339
0/90/0/90/0/90	5.32	2.3221	13.14	30.5119	741.0858
0/90/0/90/0/90	5.32	2.3221	13.5211	31.3967	727.9821
0/90/0/90/0/90	5.32	2.3221	13.5211	31.3967	745.4537
0/90/0/90/0/90	5.32	2.3221	13.5211	31.3967	738.1738
0/90/0/90/0/90	5.32	2.3221	13.4948	31.3357	727.9821
0/90/0/90/0/90	5.32	2.3221	13.4948	31.3357	738.9018
0/90/0/90/0/90	5.32	2.3221	13.4948	31.3357	739.6298
0/90/0/90/0/90	5.32	2.3129	13.14	30.3915	727.9821
0/90/0/90/0/90	5.32	2.3129	13.14	30.3915	748.3656
0/90/0/90/0/90	5.32	2.3129	13.14	30.3915	736.7179
0/90/0/90/0/90	5.32	2.3129	13.4422	31.0905	727.9821
0/90/0/90/0/90	5.32	2.3129	13.4422	31.0905	731.622
0/90/0/90/0/90	5.32	2.3129	13.4422	31.0905	730.166
0/90/0/90/0/90	5.32	2.3129	13.4291	31.0601	727.9821
0/90/0/90/0/90	5.32	2.3129	13.4291	31.0601	738.9018
0/90/0/90/0/90	5.32	2.3129	13.4291	31.0601	741.8138
0/90/0/90/0/90	5.32	2.25	13.18	29.655	790.1923
0/90/0/90/0/90	5.32	2.25	13.18	29.655	805.9961
0/90/0/90/0/90	5.32	2.25	13.18	29.655	805.9961
0/90/0/90/0/90	5.32	2.25	13.2986	29.9219	790.1923
0/90/0/90/0/90	5.32	2.25	13.2986	29.9219	798.8844
0/90/0/90/0/90	5.32	2.25	13.2986	29.9219	790.1923
0/90/0/90/0/90	5.32	2.25	13.5227	30.426	790.1923
0/90/0/90/0/90	5.32	2.25	13.5227	30.426	800.4648
0/90/0/90/0/90	5.32	2.25	13.5227	30.426	802.0452
0/90/0/90/0/90	5.32	2.268	13.18	29.8922	790.1923
0/90/0/90/0/90	5.32	2.268	13.18	29.8922	813.1079
0/90/0/90/0/90	5.32	2.268	13.18	29.8922	795.7236
0/90/0/90/0/90	5.32	2.268	13.2459	30.0417	790.1923
0/90/0/90/0/90	5.32	2.268	13.2459	30.0417	806.7863
0/90/0/90/0/90	5.32	2.268	13.2459	30.0417	790.1923
0/90/0/90/0/90	5.32	2.268	13.325	30.2211	790.1923
0/90/0/90/0/90	5.32	2.268	13.325	30.2211	794.1433
0/90/0/90/0/90	5.32	2.268	13.325	30.2211	797.304
0/90/0/90/0/90	5.32	2.2927	13.18	30.2184	790.1923
0/90/0/90/0/90	5.32	2.2927	13.18	30.2184	813.1079
0/90/0/90/0/90	5.32	2.2927	13.18	30.2184	809.1569
0/90/0/90/0/90	5.32	2.2927	13.5622	31.0948	790.1923
0/90/0/90/0/90	5.32	2.2927	13.5622	31.0948	790.9825
0/90/0/90/0/90	5.32	2.2927	13.5622	31.0948	809.9471
0/90/0/90/0/90	5.32	2.2927	13.3909	30.7019	790.1923
0/90/0/90/0/90	5.32	2.2927	13.3909	30.7019	793.3531
0/90/0/90/0/90	5.32	2.2927	13.3909	30.7019	804.4158
0/90/0/90/0/90	5.32	2.25	13.12	29.52	678.7466
0/90/0/90/0/90	5.32	2.25	13.12	29.52	693.679
0/90/0/90/0/90	5.32	2.25	13.12	29.52	684.8553
0/90/0/90/0/90	5.32	2.25	13.1594	29.6086	678.7466
0/90/0/90/0/90	5.32	2.25	13.1594	29.6086	684.1766
0/90/0/90/0/90	5.32	2.25	13.1594	29.6086	692.3215
0/90/0/90/0/90	5.32	2.25	13.4742	30.317	678.7466
0/90/0/90/0/90	5.32	2.25	13.4742	30.317	678.7466
0/90/0/90/0/90	5.32	2.25	13.4742	30.317	698.4303
0/90/0/90/0/90	5.32	2.259	13.12	29.6381	678.7466
0/90/0/90/0/90	5.32	2.259	13.12	29.6381	697.0728
0/90/0/90/0/90	5.32	2.259	13.12	29.6381	688.2491
0/90/0/90/0/90	5.32	2.259	13.1331	29.6677	678.7466
0/90/0/90/0/90	5.32	2.259	13.1331	29.6677	695.7153
0/90/0/90/0/90	5.32	2.259	13.1331	29.6677	698.4303
0/90/0/90/0/90	5.32	2.259	13.3693	30.2012	678.7466
0/90/0/90/0/90	5.32	2.259	13.3693	30.2012	691.6428
0/90/0/90/0/90	5.32	2.259	13.3693	30.2012	685.5341
0/90/0/90/0/90	5.32	2.2995	13.12	30.1694	678.7466
0/90/0/90/0/90	5.32	2.2995	13.12	30.1694	680.7828
0/90/0/90/0/90	5.32	2.2995	13.12	30.1694	690.964
0/90/0/90/0/90	5.32	2.2995	13.2512	30.4711	678.7466
0/90/0/90/0/90	5.32	2.2995	13.2512	30.4711	693.679
0/90/0/90/0/90	5.32	2.2995	13.2512	30.4711	693.0003
0/90/0/90/0/90	5.32	2.2995	13.2643	30.5013	678.7466
0/90/0/90/0/90	5.32	2.2995	13.2643	30.5013	693.679
0/90/0/90/0/90	5.32	2.2995	13.2643	30.5013	684.8553
0/90/0/90/0/90	5.32	2.25	13.2	29.7	913.5741
0/90/0/90/0/90	5.32	2.25	13.2	29.7	913.5741
0/90/0/90/0/90	5.32	2.25	13.2	29.7	922.7098
0/90/0/90/0/90	5.32	2.25	13.5828	30.5613	913.5741
0/90/0/90/0/90	5.32	2.25	13.5828	30.5613	916.3148
0/90/0/90/0/90	5.32	2.25	13.5828	30.5613	928.1913
0/90/0/90/0/90	5.32	2.25	13.4904	30.3534	913.5741
0/90/0/90/0/90	5.32	2.25	13.4904	30.3534	916.3148
0/90/0/90/0/90	5.32	2.25	13.4904	30.3534	919.0555
0/90/0/90/0/90	5.32	2.3062	13.2	30.4425	913.5741
0/90/0/90/0/90	5.32	2.3062	13.2	30.4425	923.6234
0/90/0/90/0/90	5.32	2.3062	13.2	30.4425	935.4999
0/90/0/90/0/90	5.32	2.3062	13.3848	30.8687	913.5741
0/90/0/90/0/90	5.32	2.3062	13.3848	30.8687	922.7098
0/90/0/90/0/90	5.32	2.3062	13.3848	30.8687	919.9691
0/90/0/90/0/90	5.32	2.3062	13.4244	30.96	913.5741
0/90/0/90/0/90	5.32	2.3062	13.4244	30.96	939.1542
0/90/0/90/0/90	5.32	2.3062	13.4244	30.96	926.3641
0/90/0/90/0/90	5.32	2.3107	13.2	30.5019	913.5741
0/90/0/90/0/90	5.32	2.3107	13.2	30.5019	938.2406
0/90/0/90/0/90	5.32	2.3107	13.2	30.5019	936.4135
0/90/0/90/0/90	5.32	2.3107	13.3584	30.8679	913.5741
0/90/0/90/0/90	5.32	2.3107	13.3584	30.8679	933.6727
0/90/0/90/0/90	5.32	2.3107	13.3584	30.8679	933.6727
0/90/0/90/0/90	5.32	2.3107	13.3056	30.7459	913.5741
0/90/0/90/0/90	5.32	2.3107	13.3056	30.7459	938.2406
0/90/0/90/0/90	5.32	2.3107	13.3056	30.7459	926.3641
0/90/0/90/0/90	5.32	2.26	13.14	29.6964	801.9273
0/90/0/90/0/90	5.32	2.26	13.14	29.6964	817.9658
0/90/0/90/0/90	5.32	2.26	13.14	29.6964	821.1736
0/90/0/90/0/90	5.32	2.26	13.3108	30.0825	801.9273
0/90/0/90/0/90	5.32	2.26	13.3108	30.0825	813.9562
0/90/0/90/0/90	5.32	2.26	13.3108	30.0825	817.9658
0/90/0/90/0/90	5.32	2.26	13.2845	30.0231	801.9273
0/90/0/90/0/90	5.32	2.26	13.2845	30.0231	820.3716
0/90/0/90/0/90	5.32	2.26	13.2845	30.0231	810.7485
0/90/0/90/0/90	5.32	2.3052	13.14	30.2903	801.9273
0/90/0/90/0/90	5.32	2.3052	13.14	30.2903	804.3331
0/90/0/90/0/90	5.32	2.3052	13.14	30.2903	821.1736
0/90/0/90/0/90	5.32	2.3052	13.4816	31.0779	801.9273
0/90/0/90/0/90	5.32	2.3052	13.4816	31.0779	825.1832
0/90/0/90/0/90	5.32	2.3052	13.4816	31.0779	821.1736
0/90/0/90/0/90	5.32	2.3052	13.4422	30.987	801.9273
0/90/0/90/0/90	5.32	2.3052	13.4422	30.987	805.135
0/90/0/90/0/90	5.32	2.3052	13.4422	30.987	821.9755
0/90/0/90/0/90	5.32	2.3097	13.14	30.3497	801.9273
0/90/0/90/0/90	5.32	2.3097	13.14	30.3497	817.9658
0/90/0/90/0/90	5.32	2.3097	13.14	30.3497	817.1639
0/90/0/90/0/90	5.32	2.3097	13.4685	31.1085	801.9273
0/90/0/90/0/90	5.32	2.3097	13.4685	31.1085	824.3813
0/90/0/90/0/90	5.32	2.3097	13.4685	31.1085	815.5601
0/90/0/90/0/90	5.32	2.3097	13.2714	30.6532	801.9273
0/90/0/90/0/90	5.32	2.3097	13.2714	30.6532	813.1543
0/90/0/90/0/90	5.32	2.3097	13.2714	30.6532	816.362
0/90/0/90/0/90	5.32	2.28	13.07	29.7996	781.04
0/90/0/90/0/90	5.32	2.28	13.07	29.7996	797.4418
0/90/0/90/0/90	5.32	2.28	13.07	29.7996	781.04
0/90/0/90/0/90	5.32	2.28	13.253	30.2168	781.04
0/90/0/90/0/90	5.32	2.28	13.253	30.2168	794.3177
0/90/0/90/0/90	5.32	2.28	13.253	30.2168	799.0039
0/90/0/90/0/90	5.32	2.28	13.1484	29.9784	781.04
0/90/0/90/0/90	5.32	2.28	13.1484	29.9784	795.0987
0/90/0/90/0/90	5.32	2.28	13.1484	29.9784	798.2229
0/90/0/90/0/90	5.32	2.3302	13.07	30.4552	781.04
0/90/0/90/0/90	5.32	2.3302	13.07	30.4552	800.566
0/90/0/90/0/90	5.32	2.3302	13.07	30.4552	796.6608
0/90/0/90/0/90	5.32	2.3302	13.266	30.912	781.04
0/90/0/90/0/90	5.32	2.3302	13.266	30.912	785.7262
0/90/0/90/0/90	5.32	2.3302	13.266	30.912	786.5073
0/90/0/90/0/90	5.32	2.3302	13.3706	31.1557	781.04
0/90/0/90/0/90	5.32	2.3302	13.3706	31.1557	784.9452
0/90/0/90/0/90	5.32	2.3302	13.3706	31.1557	786.5073
0/90/0/90/0/90	5.32	2.3119	13.07	30.2168	781.04
0/90/0/90/0/90	5.32	2.3119	13.07	30.2168	791.1935
0/90/0/90/0/90	5.32	2.3119	13.07	30.2168	799.0039
0/90/0/90/0/90	5.32	2.3119	13.1353	30.3679	781.04
0/90/0/90/0/90	5.32	2.3119	13.1353	30.3679	787.2883
0/90/0/90/0/90	5.32	2.3119	13.1353	30.3679	802.9091
0/90/0/90/0/90	5.32	2.3119	13.2138	30.5492	781.04
0/90/0/90/0/90	5.32	2.3119	13.2138	30.5492	789.6314
0/90/0/90/0/90	5.32	2.3119	13.2138	30.5492	791.1935
0/90/0/90/0/90	5.32	2.24	13.12	29.3888	801.79
0/90/0/90/0/90	5.32	2.24	13.12	29.3888	818.6276
0/90/0/90/0/90	5.32	2.24	13.12	29.3888	818.6276
0/90/0/90/0/90	5.32	2.24	13.1987	29.5651	801.79
0/90/0/90/0/90	5.32	2.24	13.1987	29.5651	821.033
0/90/0/90/0/90	5.32	2.24	13.1987	29.5651	806.6007
0/90/0/90/0/90	5.32	2.24	13.448	30.1235	801.79
0/90/0/90/0/90	5.32	2.24	13.448	30.1235	808.2043
0/90/0/90/0/90	5.32	2.24	13.448	30.1235	822.6365
0/90/0/90/0/90	5.32	2.2893	13.12	30.0354	801.79
0/90/0/90/0/90	5.32	2.2893	13.12	30.0354	816.2222
0/90/0/90/0/90	5.32	2.2893	13.12	30.0354	823.4383
0/90/0/90/0/90	5.32	2.2893	13.4086	30.6961	801.79
0/90/0/90/0/90	5.32	2.2893	13.4086	30.6961	802.5918
0/90/0/90/0/90	5.32	2.2893	13.4086	30.6961	803.3936
0/90/0/90/0/90	5.32	2.2893	13.12	30.0354	801.79
0/90/0/90/0/90	5.32	2.2893	13.12	30.0354	804.1954
0/90/0/90/0/90	5.32	2.2893	13.12	30.0354	817.8258
0/90/0/90/0/90	5.32	2.2422	13.12	29.4182	801.79
0/90/0/90/0/90	5.32	2.2422	13.12	29.4182	806.6007
0/90/0/90/0/90	5.32	2.2422	13.12	29.4182	804.1954
0/90/0/90/0/90	5.32	2.2422	13.3693	29.9771	801.79
0/90/0/90/0/90	5.32	2.2422	13.3693	29.9771	817.8258
0/90/0/90/0/90	5.32	2.2422	13.3693	29.9771	809.0061
0/90/0/90/0/90	5.32	2.2422	13.2381	29.683	801.79
0/90/0/90/0/90	5.32	2.2422	13.2381	29.683	815.4204
0/90/0/90/0/90	5.32	2.2422	13.2381	29.683	808.2043
0/90/0/90/0/90	5.32	2.24	13.07	29.2768	781.42
0/90/0/90/0/90	5.32	2.24	13.07	29.2768	790.0156
0/90/0/90/0/90	5.32	2.24	13.07	29.2768	797.8298
0/90/0/90/0/90	5.32	2.24	13.2791	29.7452	781.42
0/90/0/90/0/90	5.32	2.24	13.2791	29.7452	804.0812
0/90/0/90/0/90	5.32	2.24	13.2791	29.7452	788.4528
0/90/0/90/0/90	5.32	2.24	13.3967	30.0087	781.42
0/90/0/90/0/90	5.32	2.24	13.3967	30.0087	790.0156
0/90/0/90/0/90	5.32	2.24	13.3967	30.0087	803.2998
0/90/0/90/0/90	5.32	2.3027	13.07	30.0966	781.42
0/90/0/90/0/90	5.32	2.3027	13.07	30.0966	794.7041
0/90/0/90/0/90	5.32	2.3027	13.07	30.0966	801.7369
0/90/0/90/0/90	5.32	2.3027	13.2268	30.4577	781.42
0/90/0/90/0/90	5.32	2.3027	13.2268	30.4577	788.4528
0/90/0/90/0/90	5.32	2.3027	13.2268	30.4577	785.3271
0/90/0/90/0/90	5.32	2.3027	13.0831	30.1266	781.42
0/90/0/90/0/90	5.32	2.3027	13.0831	30.1266	797.0484
0/90/0/90/0/90	5.32	2.3027	13.0831	30.1266	782.9828
0/90/0/90/0/90	5.32	2.2602	13.07	29.5403	781.42
0/90/0/90/0/90	5.32	2.2602	13.07	29.5403	787.6714
0/90/0/90/0/90	5.32	2.2602	13.07	29.5403	790.797
0/90/0/90/0/90	5.32	2.2602	13.3445	30.1606	781.42
0/90/0/90/0/90	5.32	2.2602	13.3445	30.1606	787.6714
0/90/0/90/0/90	5.32	2.2602	13.3445	30.1606	787.6714
0/90/0/90/0/90	5.32	2.2602	13.3053	30.072	781.42
0/90/0/90/0/90	5.32	2.2602	13.3053	30.072	796.267
0/90/0/90/0/90	5.32	2.2602	13.3053	30.072	782.9828
0/90/0/90/0/90	4.85	2.23	13.13	29.2799	923.7631
0/90/0/90/0/90	4.85	2.23	13.13	29.2799	924.6869
0/90/0/90/0/90	4.85	2.23	13.13	29.2799	940.3908
0/90/0/90/0/90	4.85	2.23	13.2876	29.6313	923.7631
0/90/0/90/0/90	4.85	2.23	13.2876	29.6313	943.1621
0/90/0/90/0/90	4.85	2.23	13.2876	29.6313	935.772
0/90/0/90/0/90	4.85	2.23	13.5108	30.129	923.7631
0/90/0/90/0/90	4.85	2.23	13.5108	30.129	928.3819
0/90/0/90/0/90	4.85	2.23	13.5108	30.129	928.3819
0/90/0/90/0/90	4.85	2.2456	13.13	29.4849	923.7631
0/90/0/90/0/90	4.85	2.2456	13.13	29.4849	923.7631
0/90/0/90/0/90	4.85	2.2456	13.13	29.4849	938.5433
0/90/0/90/0/90	4.85	2.2456	13.4976	30.3104	923.7631
0/90/0/90/0/90	4.85	2.2456	13.4976	30.3104	936.6958
0/90/0/90/0/90	4.85	2.2456	13.4976	30.3104	932.077
0/90/0/90/0/90	4.85	2.2456	13.235	29.7207	923.7631
0/90/0/90/0/90	4.85	2.2456	13.235	29.7207	948.7047
0/90/0/90/0/90	4.85	2.2456	13.235	29.7207	923.7631
0/90/0/90/0/90	4.85	2.2791	13.13	29.9241	923.7631
0/90/0/90/0/90	4.85	2.2791	13.13	29.9241	934.8483
0/90/0/90/0/90	4.85	2.2791	13.13	29.9241	949.6285
0/90/0/90/0/90	4.85	2.2791	13.235	30.1635	923.7631
0/90/0/90/0/90	4.85	2.2791	13.235	30.1635	942.2384
0/90/0/90/0/90	4.85	2.2791	13.235	30.1635	933.0007
0/90/0/90/0/90	4.85	2.2791	13.1825	30.0438	923.7631
0/90/0/90/0/90	4.85	2.2791	13.1825	30.0438	950.5522
0/90/0/90/0/90	4.85	2.2791	13.1825	30.0438	937.6195
0/90/0/90/0/90	4.85	2.24	13.05	29.232	866.9259
0/90/0/90/0/90	4.85	2.24	13.05	29.232	867.7928
0/90/0/90/0/90	4.85	2.24	13.05	29.232	892.0668
0/90/0/90/0/90	4.85	2.24	13.0761	29.2905	866.9259
0/90/0/90/0/90	4.85	2.24	13.0761	29.2905	878.1959
0/90/0/90/0/90	4.85	2.24	13.0761	29.2905	879.9298
0/90/0/90/0/90	4.85	2.24	13.4284	30.0797	866.9259
0/90/0/90/0/90	4.85	2.24	13.4284	30.0797	885.1313
0/90/0/90/0/90	4.85	2.24	13.4284	30.0797	875.5952
0/90/0/90/0/90	4.85	2.2915	13.05	29.9043	866.9259
0/90/0/90/0/90	4.85	2.2915	13.05	29.9043	890.3329
0/90/0/90/0/90	4.85	2.2915	13.05	29.9043	891.1998
0/90/0/90/0/90	4.85	2.2915	13.2718	30.4127	866.9259
0/90/0/90/0/90	4.85	2.2915	13.2718	30.4127	869.5267
0/90/0/90/0/90	4.85	2.2915	13.2718	30.4127	872.1275
0/90/0/90/0/90	4.85	2.2915	13.324	30.5323	866.9259
0/90/0/90/0/90	4.85	2.2915	13.324	30.5323	886.8652
0/90/0/90/0/90	4.85	2.2915	13.324	30.5323	888.599
0/90/0/90/0/90	4.85	2.2848	13.05	29.8166	866.9259
0/90/0/90/0/90	4.85	2.2848	13.05	29.8166	878.1959
0/90/0/90/0/90	4.85	2.2848	13.05	29.8166	889.466
0/90/0/90/0/90	4.85	2.2848	13.1283	29.9955	866.9259
0/90/0/90/0/90	4.85	2.2848	13.1283	29.9955	880.7967
0/90/0/90/0/90	4.85	2.2848	13.1283	29.9955	891.1998
0/90/0/90/0/90	4.85	2.2848	13.2588	30.2937	866.9259
0/90/0/90/0/90	4.85	2.2848	13.2588	30.2937	890.3329
0/90/0/90/0/90	4.85	2.2848	13.2588	30.2937	869.5267
0/90/0/90/0/90	4.85	2.22	13.11	29.1042	757.775
0/90/0/90/0/90	4.85	2.22	13.11	29.1042	774.4461
0/90/0/90/0/90	4.85	2.22	13.11	29.1042	763.0794
0/90/0/90/0/90	4.85	2.22	13.3853	29.7154	757.775
0/90/0/90/0/90	4.85	2.22	13.3853	29.7154	767.6261
0/90/0/90/0/90	4.85	2.22	13.3853	29.7154	779.7505
0/90/0/90/0/90	4.85	2.22	13.1887	29.2788	757.775
0/90/0/90/0/90	4.85	2.22	13.1887	29.2788	769.1416
0/90/0/90/0/90	4.85	2.22	13.1887	29.2788	762.3216
0/90/0/90/0/90	4.85	2.2422	13.11	29.3952	757.775
0/90/0/90/0/90	4.85	2.2422	13.11	29.3952	772.9305
0/90/0/90/0/90	4.85	2.2422	13.11	29.3952	767.6261
0/90/0/90/0/90	4.85	2.2422	13.1624	29.5128	757.775
0/90/0/90/0/90	4.85	2.2422	13.1624	29.5128	775.9616
0/90/0/90/0/90	4.85	2.2422	13.1624	29.5128	767.6261
0/90/0/90/0/90	4.85	2.2422	13.228	29.6598	757.775
0/90/0/90/0/90	4.85	2.2422	13.228	29.6598	771.4149
0/90/0/90/0/90	4.85	2.2422	13.228	29.6598	769.8994
0/90/0/90/0/90	4.85	2.2466	13.11	29.4535	757.775
0/90/0/90/0/90	4.85	2.2466	13.11	29.4535	768.3838
0/90/0/90/0/90	4.85	2.2466	13.11	29.4535	758.5328
0/90/0/90/0/90	4.85	2.2466	13.1624	29.5713	757.775
0/90/0/90/0/90	4.85	2.2466	13.1624	29.5713	765.3528
0/90/0/90/0/90	4.85	2.2466	13.1624	29.5713	771.4149
0/90/0/90/0/90	4.85	2.2466	13.3984	30.1014	757.775
0/90/0/90/0/90	4.85	2.2466	13.3984	30.1014	763.8372
0/90/0/90/0/90	4.85	2.2466	13.3984	30.1014	762.3216
0/90/0/90/0/90	4.85	2.22	13.08	29.0376	868.8973
0/90/0/90/0/90	4.85	2.22	13.08	29.0376	883.6686
0/90/0/90/0/90	4.85	2.22	13.08	29.0376	894.0953
0/90/0/90/0/90	4.85	2.22	13.0931	29.0666	868.8973
0/90/0/90/0/90	4.85	2.22	13.0931	29.0666	872.3729
0/90/0/90/0/90	4.85	2.22	13.0931	29.0666	887.1441
0/90/0/90/0/90	4.85	2.22	13.1062	29.0957	868.8973
0/90/0/90/0/90	4.85	2.22	13.1062	29.0957	894.0953
0/90/0/90/0/90	4.85	2.22	13.1062	29.0957	869.7662
0/90/0/90/0/90	4.85	2.2711	13.08	29.7055	868.8973
0/90/0/90/0/90	4.85	2.2711	13.08	29.7055	881.9308
0/90/0/90/0/90	4.85	2.2711	13.08	29.7055	894.0953
0/90/0/90/0/90	4.85	2.2711	13.4332	30.5075	868.8973
0/90/0/90/0/90	4.85	2.2711	13.4332	30.5075	883.6686
0/90/0/90/0/90	4.85	2.2711	13.4332	30.5075	881.9308
0/90/0/90/0/90	4.85	2.2711	13.3154	30.2402	868.8973
0/90/0/90/0/90	4.85	2.2711	13.3154	30.2402	879.3241
0/90/0/90/0/90	4.85	2.2711	13.3154	30.2402	887.1441
0/90/0/90/0/90	4.85	2.26	13.08	29.5603	868.8973
0/90/0/90/0/90	4.85	2.26	13.08	29.5603	894.0953
0/90/0/90/0/90	4.85	2.26	13.08	29.5603	875.8485
0/90/0/90/0/90	4.85	2.26	13.1062	29.6194	868.8973
0/90/0/90/0/90	4.85	2.26	13.1062	29.6194	872.3729
0/90/0/90/0/90	4.85	2.26	13.1062	29.6194	886.2752
0/90/0/90/0/90	4.85	2.26	13.2762	30.0037	868.8973
0/90/0/90/0/90	4.85	2.26	13.2762	30.0037	871.504
0/90/0/90/0/90	4.85	2.26	13.2762	30.0037	894.0953
0/90/0/90/0/90	4.85	2.23	13.09	29.1907	838.4823
0/90/0/90/0/90	4.85	2.23	13.09	29.1907	852.7365
0/90/0/90/0/90	4.85	2.23	13.09	29.1907	853.575
0/90/0/90/0/90	4.85	2.23	13.1554	29.3367	838.4823
0/90/0/90/0/90	4.85	2.23	13.1554	29.3367	859.4444
0/90/0/90/0/90	4.85	2.23	13.1554	29.3367	861.9598
0/90/0/90/0/90	4.85	2.23	13.4434	29.9788	838.4823
0/90/0/90/0/90	4.85	2.23	13.4434	29.9788	848.5441
0/90/0/90/0/90	4.85	2.23	13.4434	29.9788	840.9977
0/90/0/90/0/90	4.85	2.2746	13.09	29.7745	838.4823
0/90/0/90/0/90	4.85	2.2746	13.09	29.7745	855.2519
0/90/0/90/0/90	4.85	2.2746	13.09	29.7745	847.7056
0/90/0/90/0/90	4.85	2.2746	13.1162	29.8341	838.4823
0/90/0/90/0/90	4.85	2.2746	13.1162	29.8341	847.7056
0/90/0/90/0/90	4.85	2.2746	13.1162	29.8341	841.8362
0/90/0/90/0/90	4.85	2.2746	13.2078	30.0425	838.4823
0/90/0/90/0/90	4.85	2.2746	13.2078	30.0425	843.5132
0/90/0/90/0/90	4.85	2.2746	13.2078	30.0425	849.3826
0/90/0/90/0/90	4.85	2.2434	13.09	29.3658	838.4823
0/90/0/90/0/90	4.85	2.2434	13.09	29.3658	856.9289
0/90/0/90/0/90	4.85	2.2434	13.09	29.3658	854.4135
0/90/0/90/0/90	4.85	2.2434	13.2209	29.6595	838.4823
0/90/0/90/0/90	4.85	2.2434	13.2209	29.6595	862.7983
0/90/0/90/0/90	4.85	2.2434	13.2209	29.6595	855.2519
0/90/0/90/0/90	4.85	2.2434	13.4696	30.2175	838.4823
0/90/0/90/0/90	4.85	2.2434	13.4696	30.2175	853.575
0/90/0/90/0/90	4.85	2.2434	13.4696	30.2175	856.0904
0/90/0/90/0/90	4.85	2.25	13.08	29.43	795.69
0/90/0/90/0/90	4.85	2.25	13.08	29.43	801.2598
0/90/0/90/0/90	4.85	2.25	13.08	29.43	809.2167
0/90/0/90/0/90	4.85	2.25	13.25	29.8126	795.69
0/90/0/90/0/90	4.85	2.25	13.25	29.8126	798.0771
0/90/0/90/0/90	4.85	2.25	13.25	29.8126	798.0771
0/90/0/90/0/90	4.85	2.25	13.25	29.8126	795.69
0/90/0/90/0/90	4.85	2.25	13.25	29.8126	810.0124
0/90/0/90/0/90	4.85	2.25	13.25	29.8126	798.0771
0/90/0/90/0/90	4.85	2.2725	13.08	29.7243	795.69
0/90/0/90/0/90	4.85	2.2725	13.08	29.7243	801.2598
0/90/0/90/0/90	4.85	2.2725	13.08	29.7243	797.2814
0/90/0/90/0/90	4.85	2.2725	13.08	29.7243	795.69
0/90/0/90/0/90	4.85	2.2725	13.08	29.7243	812.3995
0/90/0/90/0/90	4.85	2.2725	13.08	29.7243	817.9693
0/90/0/90/0/90	4.85	2.2725	13.25	30.1107	795.69
0/90/0/90/0/90	4.85	2.2725	13.25	30.1107	815.5822
0/90/0/90/0/90	4.85	2.2725	13.25	30.1107	802.0555
0/90/0/90/0/90	4.85	2.286	13.08	29.9009	795.69
0/90/0/90/0/90	4.85	2.286	13.08	29.9009	810.8081
0/90/0/90/0/90	4.85	2.286	13.08	29.9009	802.8512
0/90/0/90/0/90	4.85	2.286	13.2108	30.1999	795.69
0/90/0/90/0/90	4.85	2.286	13.2108	30.1999	798.0771
0/90/0/90/0/90	4.85	2.286	13.2108	30.1999	804.4426
0/90/0/90/0/90	4.85	2.286	13.2239	30.2298	795.69
0/90/0/90/0/90	4.85	2.286	13.2239	30.2298	802.8512
0/90/0/90/0/90	4.85	2.286	13.2239	30.2298	801.2598
0/90/0/90/0/90	4.85	2.23	13.09	29.1907	802.23
0/90/0/90/0/90	4.85	2.23	13.09	29.1907	819.0768
0/90/0/90/0/90	4.85	2.23	13.09	29.1907	812.659
0/90/0/90/0/90	4.85	2.23	13.1554	29.3367	802.23
0/90/0/90/0/90	4.85	2.23	13.1554	29.3367	802.23
0/90/0/90/0/90	4.85	2.23	13.1554	29.3367	819.8791
0/90/0/90/0/90	4.85	2.23	13.378	29.8329	802.23
0/90/0/90/0/90	4.85	2.23	13.378	29.8329	806.2411
0/90/0/90/0/90	4.85	2.23	13.378	29.8329	815.8679
0/90/0/90/0/90	4.85	2.2857	13.09	29.9205	802.23
0/90/0/90/0/90	4.85	2.2857	13.09	29.9205	819.8791
0/90/0/90/0/90	4.85	2.2857	13.09	29.9205	814.2634
0/90/0/90/0/90	4.85	2.2857	13.1685	30.1	802.23
0/90/0/90/0/90	4.85	2.2857	13.1685	30.1	823.088
0/90/0/90/0/90	4.85	2.2857	13.1685	30.1	812.659
0/90/0/90/0/90	4.85	2.2857	13.1554	30.0701	802.23
0/90/0/90/0/90	4.85	2.2857	13.1554	30.0701	824.6924
0/90/0/90/0/90	4.85	2.2857	13.1554	30.0701	819.0768
0/90/0/90/0/90	4.85	2.2634	13.09	29.6286	802.23
0/90/0/90/0/90	4.85	2.2634	13.09	29.6286	819.0768
0/90/0/90/0/90	4.85	2.2634	13.09	29.6286	811.8568
0/90/0/90/0/90	4.85	2.2634	13.3649	30.2508	802.23
0/90/0/90/0/90	4.85	2.2634	13.3649	30.2508	807.8456
0/90/0/90/0/90	4.85	2.2634	13.3649	30.2508	802.23
0/90/0/90/0/90	4.85	2.2634	13.09	29.6286	802.23
0/90/0/90/0/90	4.85	2.2634	13.09	29.6286	821.4835
0/90/0/90/0/90	4.85	2.2634	13.09	29.6286	804.6367
0/90/0/90/0/90	4.85	2.23	13.12	29.2576	798.95
0/90/0/90/0/90	4.85	2.23	13.12	29.2576	820.5217
0/90/0/90/0/90	4.85	2.23	13.12	29.2576	805.3416
0/90/0/90/0/90	4.85	2.23	13.4086	29.9013	798.95
0/90/0/90/0/90	4.85	2.23	13.4086	29.9013	811.7332
0/90/0/90/0/90	4.85	2.23	13.4086	29.9013	806.9395
0/90/0/90/0/90	4.85	2.23	13.4874	30.0768	798.95
0/90/0/90/0/90	4.85	2.23	13.4874	30.0768	806.1405
0/90/0/90/0/90	4.85	2.23	13.4874	30.0768	819.7227
0/90/0/90/0/90	4.85	2.2768	13.12	29.872	798.95
0/90/0/90/0/90	4.85	2.2768	13.12	29.872	806.9395
0/90/0/90/0/90	4.85	2.2768	13.12	29.872	802.1458
0/90/0/90/0/90	4.85	2.2768	13.1331	29.9019	798.95
0/90/0/90/0/90	4.85	2.2768	13.1331	29.9019	802.9447
0/90/0/90/0/90	4.85	2.2768	13.1331	29.9019	822.1196
0/90/0/90/0/90	4.85	2.2768	13.3299	30.35	798.95
0/90/0/90/0/90	4.85	2.2768	13.3299	30.35	804.5426
0/90/0/90/0/90	4.85	2.2768	13.3299	30.35	818.1248
0/90/0/90/0/90	4.85	2.2791	13.12	29.9013	798.95
0/90/0/90/0/90	4.85	2.2791	13.12	29.9013	810.9343
0/90/0/90/0/90	4.85	2.2791	13.12	29.9013	814.13
0/90/0/90/0/90	4.85	2.2791	13.3168	30.3498	798.95
0/90/0/90/0/90	4.85	2.2791	13.3168	30.3498	821.3206
0/90/0/90/0/90	4.85	2.2791	13.3168	30.3498	799.7489
0/90/0/90/0/90	4.85	2.2791	13.343	30.4096	798.95
0/90/0/90/0/90	4.85	2.2791	13.343	30.4096	810.1353
0/90/0/90/0/90	4.85	2.2791	13.343	30.4096	812.5322
0/90/0/90/0/90	4.85	2.23	13.01	29.0123	779.26
0/90/0/90/0/90	4.85	2.23	13.01	29.0123	787.8319
0/90/0/90/0/90	4.85	2.23	13.01	29.0123	791.7282
0/90/0/90/0/90	4.85	2.23	13.01	29.0123	779.26
0/90/0/90/0/90	4.85	2.23	13.01	29.0123	797.183
0/90/0/90/0/90	4.85	2.23	13.01	29.0123	783.1563
0/90/0/90/0/90	4.85	2.23	13.062	29.1283	779.26
0/90/0/90/0/90	4.85	2.23	13.062	29.1283	797.183
0/90/0/90/0/90	4.85	2.23	13.062	29.1283	785.4941
0/90/0/90/0/90	4.85	2.2434	13.01	29.1864	779.26
0/90/0/90/0/90	4.85	2.2434	13.01	29.1864	781.5978
0/90/0/90/0/90	4.85	2.2434	13.01	29.1864	780.8185
0/90/0/90/0/90	4.85	2.2434	13.2962	29.8285	779.26
0/90/0/90/0/90	4.85	2.2434	13.2962	29.8285	797.183
0/90/0/90/0/90	4.85	2.2434	13.2962	29.8285	789.3904
0/90/0/90/0/90	4.85	2.2434	13.2312	29.6825	779.26
0/90/0/90/0/90	4.85	2.2434	13.2312	29.6825	799.5208
0/90/0/90/0/90	4.85	2.2434	13.2312	29.6825	788.6111
0/90/0/90/0/90	4.85	2.2345	13.01	29.0703	779.26
0/90/0/90/0/90	4.85	2.2345	13.01	29.0703	792.5074
0/90/0/90/0/90	4.85	2.2345	13.01	29.0703	779.26
0/90/0/90/0/90	4.85	2.2345	13.3873	29.9134	779.26
0/90/0/90/0/90	4.85	2.2345	13.3873	29.9134	780.8185
0/90/0/90/0/90	4.85	2.2345	13.3873	29.9134	790.1696
0/90/0/90/0/90	4.85	2.2345	13.2182	29.5354	779.26
0/90/0/90/0/90	4.85	2.2345	13.2182	29.5354	796.4037
0/90/0/90/0/90	4.85	2.2345	13.2182	29.5354	790.1696
0/90/0/90/0/90	4.85	2.23	13.1	29.213	816.0
0/90/0/90/0/90	4.85	2.23	13.1	29.213	816.816
0/90/0/90/0/90	4.85	2.23	13.1	29.213	817.632
0/90/0/90/0/90	4.85	2.23	13.2179	29.4759	816.0
0/90/0/90/0/90	4.85	2.23	13.2179	29.4759	829.872
0/90/0/90/0/90	4.85	2.23	13.2179	29.4759	820.896
0/90/0/90/0/90	4.85	2.23	13.1262	29.2714	816.0
0/90/0/90/0/90	4.85	2.23	13.1262	29.2714	833.136
0/90/0/90/0/90	4.85	2.23	13.1262	29.2714	826.608
0/90/0/90/0/90	4.85	2.23	13.1	29.213	816.0
0/90/0/90/0/90	4.85	2.23	13.1	29.213	824.16
0/90/0/90/0/90	4.85	2.23	13.1	29.213	833.136
0/90/0/90/0/90	4.85	2.23	13.362	29.7973	816.0
0/90/0/90/0/90	4.85	2.23	13.362	29.7973	835.584
0/90/0/90/0/90	4.85	2.23	13.362	29.7973	833.136
0/90/0/90/0/90	4.85	2.23	13.3751	29.8265	816.0
0/90/0/90/0/90	4.85	2.23	13.3751	29.8265	820.08
0/90/0/90/0/90	4.85	2.23	13.3751	29.8265	822.528
0/90/0/90/0/90	4.85	2.2634	13.1	29.6512	816.0
0/90/0/90/0/90	4.85	2.2634	13.1	29.6512	817.632
0/90/0/90/0/90	4.85	2.2634	13.1	29.6512	819.264
0/90/0/90/0/90	4.85	2.2634	13.1131	29.6808	816.0
0/90/0/90/0/90	4.85	2.2634	13.1131	29.6808	839.664
0/90/0/90/0/90	4.85	2.2634	13.1131	29.6808	818.448
0/90/0/90/0/90	4.85	2.2634	13.3227	30.1553	816.0
0/90/0/90/0/90	4.85	2.2634	13.3227	30.1553	836.4
0/90/0/90/0/90	4.85	2.2634	13.3227	30.1553	831.504
0/90/0/90/0/90	0.9	2.25	13.12	29.52	512.2347
0/90/0/90/0/90	0.9	2.25	13.12	29.52	526.065
0/90/0/90/0/90	0.9	2.25	13.12	29.52	518.3815
0/90/0/90/0/90	0.9	2.25	13.1725	29.6381	512.2347
0/90/0/90/0/90	0.9	2.25	13.1725	29.6381	526.065
0/90/0/90/0/90	0.9	2.25	13.1725	29.6381	519.406
0/90/0/90/0/90	0.9	2.25	13.1856	29.6676	512.2347
0/90/0/90/0/90	0.9	2.25	13.1856	29.6676	524.5283
0/90/0/90/0/90	0.9	2.25	13.1856	29.6676	518.3815
0/90/0/90/0/90	0.9	2.2927	13.12	30.0809	512.2347
0/90/0/90/0/90	0.9	2.2927	13.12	30.0809	527.0895
0/90/0/90/0/90	0.9	2.2927	13.12	30.0809	526.065
0/90/0/90/0/90	0.9	2.2927	13.2774	30.4419	512.2347
0/90/0/90/0/90	0.9	2.2927	13.2774	30.4419	517.357
0/90/0/90/0/90	0.9	2.2927	13.2774	30.4419	524.0161
0/90/0/90/0/90	0.9	2.2927	13.2906	30.4719	512.2347
0/90/0/90/0/90	0.9	2.2927	13.2906	30.4719	515.8203
0/90/0/90/0/90	0.9	2.2927	13.2906	30.4719	512.7469
0/90/0/90/0/90	0.9	2.25	13.12	29.52	512.2347
0/90/0/90/0/90	0.9	2.25	13.12	29.52	512.2347
0/90/0/90/0/90	0.9	2.25	13.12	29.52	516.8448
0/90/0/90/0/90	0.9	2.25	13.3824	30.1104	512.2347
0/90/0/90/0/90	0.9	2.25	13.3824	30.1104	513.2592
0/90/0/90/0/90	0.9	2.25	13.3824	30.1104	517.357
0/90/0/90/0/90	0.9	2.25	13.2774	29.8742	512.2347
0/90/0/90/0/90	0.9	2.25	13.2774	29.8742	521.9672
0/90/0/90/0/90	0.9	2.25	13.2774	29.8742	517.357
0/90/0/90/0/90	0.9	2.24	13.1	29.344	575.2271
0/90/0/90/0/90	0.9	2.24	13.1	29.344	582.7051
0/90/0/90/0/90	0.9	2.24	13.1	29.344	591.9087
0/90/0/90/0/90	0.9	2.24	13.2179	29.6081	575.2271
0/90/0/90/0/90	0.9	2.24	13.2179	29.6081	576.3776
0/90/0/90/0/90	0.9	2.24	13.2179	29.6081	582.7051
0/90/0/90/0/90	0.9	2.24	13.1524	29.4614	575.2271
0/90/0/90/0/90	0.9	2.24	13.1524	29.4614	589.6078
0/90/0/90/0/90	0.9	2.24	13.1524	29.4614	585.5812
0/90/0/90/0/90	0.9	2.2714	13.1	29.7548	575.2271
0/90/0/90/0/90	0.9	2.2714	13.1	29.7548	584.4307
0/90/0/90/0/90	0.9	2.2714	13.1	29.7548	586.1564
0/90/0/90/0/90	0.9	2.2714	13.1262	29.8143	575.2271
0/90/0/90/0/90	0.9	2.2714	13.1262	29.8143	580.9794
0/90/0/90/0/90	0.9	2.2714	13.1262	29.8143	588.4573
0/90/0/90/0/90	0.9	2.2714	13.3227	30.2606	575.2271
0/90/0/90/0/90	0.9	2.2714	13.3227	30.2606	578.6785
0/90/0/90/0/90	0.9	2.2714	13.3227	30.2606	591.9087
0/90/0/90/0/90	0.9	2.3005	13.1	30.1363	575.2271
0/90/0/90/0/90	0.9	2.3005	13.1	30.1363	577.528
0/90/0/90/0/90	0.9	2.3005	13.1	30.1363	579.8289
0/90/0/90/0/90	0.9	2.3005	13.2048	30.3774	575.2271
0/90/0/90/0/90	0.9	2.3005	13.2048	30.3774	589.6078
0/90/0/90/0/90	0.9	2.3005	13.2048	30.3774	580.9794
0/90/0/90/0/90	0.9	2.3005	13.2441	30.4678	575.2271
0/90/0/90/0/90	0.9	2.3005	13.2441	30.4678	585.5812
0/90/0/90/0/90	0.9	2.3005	13.2441	30.4678	580.4041
0/90/0/90/0/90	0.9	2.24	13.18	29.5232	790.8086
0/90/0/90/0/90	0.9	2.24	13.18	29.5232	808.9972
0/90/0/90/0/90	0.9	2.24	13.18	29.5232	801.0891
0/90/0/90/0/90	0.9	2.24	13.2591	29.7003	790.8086
0/90/0/90/0/90	0.9	2.24	13.2591	29.7003	797.9259
0/90/0/90/0/90	0.9	2.24	13.2591	29.7003	793.181
0/90/0/90/0/90	0.9	2.24	13.4172	30.0546	790.8086
0/90/0/90/0/90	0.9	2.24	13.4172	30.0546	793.9718
0/90/0/90/0/90	0.9	2.24	13.4172	30.0546	790.8086
0/90/0/90/0/90	0.9	2.2803	13.18	30.0546	790.8086
0/90/0/90/0/90	0.9	2.2803	13.18	30.0546	812.1604
0/90/0/90/0/90	0.9	2.2803	13.18	30.0546	792.3902
0/90/0/90/0/90	0.9	2.2803	13.2459	30.2049	790.8086
0/90/0/90/0/90	0.9	2.2803	13.2459	30.2049	797.9259
0/90/0/90/0/90	0.9	2.2803	13.2459	30.2049	793.181
0/90/0/90/0/90	0.9	2.2803	13.5622	30.9262	790.8086
0/90/0/90/0/90	0.9	2.2803	13.5622	30.9262	796.3443
0/90/0/90/0/90	0.9	2.2803	13.5622	30.9262	801.8799
0/90/0/90/0/90	0.9	2.2691	13.18	29.907	790.8086
0/90/0/90/0/90	0.9	2.2691	13.18	29.907	805.0432
0/90/0/90/0/90	0.9	2.2691	13.18	29.907	799.5075
0/90/0/90/0/90	0.9	2.2691	13.3909	30.3855	790.8086
0/90/0/90/0/90	0.9	2.2691	13.3909	30.3855	813.742
0/90/0/90/0/90	0.9	2.2691	13.3909	30.3855	791.5994
0/90/0/90/0/90	0.9	2.2691	13.4041	30.4154	790.8086
0/90/0/90/0/90	0.9	2.2691	13.4041	30.4154	790.8086
0/90/0/90/0/90	0.9	2.2691	13.4041	30.4154	808.2064
0/90/0/90/0/90	0.9	2.26	13.16	29.7416	815.6292
0/90/0/90/0/90	0.9	2.26	13.16	29.7416	829.4949
0/90/0/90/0/90	0.9	2.26	13.16	29.7416	822.9699
0/90/0/90/0/90	0.9	2.26	13.4495	30.3959	815.6292
0/90/0/90/0/90	0.9	2.26	13.4495	30.3959	834.3887
0/90/0/90/0/90	0.9	2.26	13.4495	30.3959	815.6292
0/90/0/90/0/90	0.9	2.26	13.4627	30.4257	815.6292
0/90/0/90/0/90	0.9	2.26	13.4627	30.4257	819.7073
0/90/0/90/0/90	0.9	2.26	13.4627	30.4257	815.6292
0/90/0/90/0/90	0.9	2.2962	13.16	30.2175	815.6292
0/90/0/90/0/90	0.9	2.2962	13.16	30.2175	824.6011
0/90/0/90/0/90	0.9	2.2962	13.16	30.2175	831.9418
0/90/0/90/0/90	0.9	2.2962	13.489	30.9729	815.6292
0/90/0/90/0/90	0.9	2.2962	13.489	30.9729	825.4168
0/90/0/90/0/90	0.9	2.2962	13.489	30.9729	831.9418
0/90/0/90/0/90	0.9	2.2962	13.1863	30.2779	815.6292
0/90/0/90/0/90	0.9	2.2962	13.1863	30.2779	819.7073
0/90/0/90/0/90	0.9	2.2962	13.1863	30.2779	816.4448
0/90/0/90/0/90	0.9	2.3007	13.16	30.2769	815.6292
0/90/0/90/0/90	0.9	2.3007	13.16	30.2769	825.4168
0/90/0/90/0/90	0.9	2.3007	13.16	30.2769	831.9418
0/90/0/90/0/90	0.9	2.3007	13.3706	30.7614	815.6292
0/90/0/90/0/90	0.9	2.3007	13.3706	30.7614	818.0761
0/90/0/90/0/90	0.9	2.3007	13.3706	30.7614	831.9418
0/90/0/90/0/90	0.9	2.3007	13.2784	30.5494	815.6292
0/90/0/90/0/90	0.9	2.3007	13.2784	30.5494	837.6512
0/90/0/90/0/90	0.9	2.3007	13.2784	30.5494	822.9699
0/90/0/90/0/90	0.9	2.25	13.11	29.4975	877.8154
0/90/0/90/0/90	0.9	2.25	13.11	29.4975	900.6386
0/90/0/90/0/90	0.9	2.25	13.11	29.4975	890.9826
0/90/0/90/0/90	0.9	2.25	13.2935	29.9105	877.8154
0/90/0/90/0/90	0.9	2.25	13.2935	29.9105	888.3492
0/90/0/90/0/90	0.9	2.25	13.2935	29.9105	895.3717
0/90/0/90/0/90	0.9	2.25	13.4115	30.1759	877.8154
0/90/0/90/0/90	0.9	2.25	13.4115	30.1759	886.5936
0/90/0/90/0/90	0.9	2.25	13.4115	30.1759	894.4939
0/90/0/90/0/90	0.9	2.2973	13.11	30.1169	877.8154
0/90/0/90/0/90	0.9	2.2973	13.11	30.1169	883.9601
0/90/0/90/0/90	0.9	2.2973	13.11	30.1169	897.1273
0/90/0/90/0/90	0.9	2.2973	13.4509	30.9	877.8154
0/90/0/90/0/90	0.9	2.2973	13.4509	30.9	886.5936
0/90/0/90/0/90	0.9	2.2973	13.4509	30.9	883.0823
0/90/0/90/0/90	0.9	2.2973	13.1887	30.2976	877.8154
0/90/0/90/0/90	0.9	2.2973	13.1887	30.2976	885.7157
0/90/0/90/0/90	0.9	2.2973	13.1887	30.2976	892.7383
0/90/0/90/0/90	0.9	2.2792	13.11	29.881	877.8154
0/90/0/90/0/90	0.9	2.2792	13.11	29.881	877.8154
0/90/0/90/0/90	0.9	2.2792	13.11	29.881	879.571
0/90/0/90/0/90	0.9	2.2792	13.3198	30.3591	877.8154
0/90/0/90/0/90	0.9	2.2792	13.3198	30.3591	898.883
0/90/0/90/0/90	0.9	2.2792	13.3198	30.3591	884.8379
0/90/0/90/0/90	0.9	2.2792	13.4377	30.628	877.8154
0/90/0/90/0/90	0.9	2.2792	13.4377	30.628	877.8154
0/90/0/90/0/90	0.9	2.2792	13.4377	30.628	891.8604
0/90/0/90/0/90	0.9	2.28	13.12	29.9136	753.53
0/90/0/90/0/90	0.9	2.28	13.12	29.9136	758.0512
0/90/0/90/0/90	0.9	2.28	13.12	29.9136	761.0653
0/90/0/90/0/90	0.9	2.28	13.2381	30.1828	753.53
0/90/0/90/0/90	0.9	2.28	13.2381	30.1828	775.3824
0/90/0/90/0/90	0.9	2.28	13.2381	30.1828	763.3259
0/90/0/90/0/90	0.9	2.28	13.4874	30.7512	753.53
0/90/0/90/0/90	0.9	2.28	13.4874	30.7512	760.3118
0/90/0/90/0/90	0.9	2.28	13.4874	30.7512	758.8047
0/90/0/90/0/90	0.9	2.2868	13.12	30.0033	753.53
0/90/0/90/0/90	0.9	2.2868	13.12	30.0033	767.8471
0/90/0/90/0/90	0.9	2.2868	13.12	30.0033	754.2835
0/90/0/90/0/90	0.9	2.2868	13.12	30.0033	753.53
0/90/0/90/0/90	0.9	2.2868	13.12	30.0033	770.1077
0/90/0/90/0/90	0.9	2.2868	13.12	30.0033	761.8188
0/90/0/90/0/90	0.9	2.2868	13.448	30.7534	753.53
0/90/0/90/0/90	0.9	2.2868	13.448	30.7534	764.8329
0/90/0/90/0/90	0.9	2.2868	13.448	30.7534	758.0512
0/90/0/90/0/90	0.9	2.2846	13.12	29.9734	753.53
0/90/0/90/0/90	0.9	2.2846	13.12	29.9734	770.8612
0/90/0/90/0/90	0.9	2.2846	13.12	29.9734	753.53
0/90/0/90/0/90	0.9	2.2846	13.3693	30.5429	753.53
0/90/0/90/0/90	0.9	2.2846	13.3693	30.5429	773.8753
0/90/0/90/0/90	0.9	2.2846	13.3693	30.5429	758.8047
0/90/0/90/0/90	0.9	2.2846	13.1331	30.0034	753.53
0/90/0/90/0/90	0.9	2.2846	13.1331	30.0034	759.5582
0/90/0/90/0/90	0.9	2.2846	13.1331	30.0034	770.8612
0/90/0/90/0/90	0.9	2.23	13.1	29.213	787.97
0/90/0/90/0/90	0.9	2.23	13.1	29.213	791.9098
0/90/0/90/0/90	0.9	2.23	13.1	29.213	795.0617
0/90/0/90/0/90	0.9	2.23	13.1	29.213	787.97
0/90/0/90/0/90	0.9	2.23	13.1	29.213	794.2738
0/90/0/90/0/90	0.9	2.23	13.1	29.213	797.4256
0/90/0/90/0/90	0.9	2.23	13.3358	29.7388	787.97
0/90/0/90/0/90	0.9	2.23	13.3358	29.7388	790.3339
0/90/0/90/0/90	0.9	2.23	13.3358	29.7388	806.0933
0/90/0/90/0/90	0.9	2.2434	13.1	29.3883	787.97
0/90/0/90/0/90	0.9	2.2434	13.1	29.3883	794.2738
0/90/0/90/0/90	0.9	2.2434	13.1	29.3883	792.6978
0/90/0/90/0/90	0.9	2.2434	13.231	29.6822	787.97
0/90/0/90/0/90	0.9	2.2434	13.231	29.6822	802.9414
0/90/0/90/0/90	0.9	2.2434	13.231	29.6822	810.0332
0/90/0/90/0/90	0.9	2.2434	13.3751	30.0054	787.97
0/90/0/90/0/90	0.9	2.2434	13.3751	30.0054	788.758
0/90/0/90/0/90	0.9	2.2434	13.3751	30.0054	792.6978
0/90/0/90/0/90	0.9	2.2434	13.1	29.3883	787.97
0/90/0/90/0/90	0.9	2.2434	13.1	29.3883	792.6978
0/90/0/90/0/90	0.9	2.2434	13.1	29.3883	798.2136
0/90/0/90/0/90	0.9	2.2434	13.1524	29.5058	787.97
0/90/0/90/0/90	0.9	2.2434	13.1524	29.5058	806.8813
0/90/0/90/0/90	0.9	2.2434	13.1524	29.5058	805.3053
0/90/0/90/0/90	0.9	2.2434	13.1131	29.4177	787.97
0/90/0/90/0/90	0.9	2.2434	13.1131	29.4177	790.3339
0/90/0/90/0/90	0.9	2.2434	13.1131	29.4177	790.3339
0/90/0/90/0/90	0.9	2.23	13.1	29.213	771.58
0/90/0/90/0/90	0.9	2.23	13.1	29.213	774.6663
0/90/0/90/0/90	0.9	2.23	13.1	29.213	789.3263
0/90/0/90/0/90	0.9	2.23	13.4537	30.0018	771.58
0/90/0/90/0/90	0.9	2.23	13.4537	30.0018	784.6969
0/90/0/90/0/90	0.9	2.23	13.4537	30.0018	771.58
0/90/0/90/0/90	0.9	2.23	13.4406	29.9725	771.58
0/90/0/90/0/90	0.9	2.23	13.4406	29.9725	776.9811
0/90/0/90/0/90	0.9	2.23	13.4406	29.9725	793.9558
0/90/0/90/0/90	0.9	2.2813	13.1	29.8849	771.58
0/90/0/90/0/90	0.9	2.2813	13.1	29.8849	790.0979
0/90/0/90/0/90	0.9	2.2813	13.1	29.8849	793.9558
0/90/0/90/0/90	0.9	2.2813	13.4406	30.6619	771.58
0/90/0/90/0/90	0.9	2.2813	13.4406	30.6619	773.1232
0/90/0/90/0/90	0.9	2.2813	13.4406	30.6619	788.5548
0/90/0/90/0/90	0.9	2.2813	13.3882	30.5424	771.58
0/90/0/90/0/90	0.9	2.2813	13.3882	30.5424	791.6411
0/90/0/90/0/90	0.9	2.2813	13.3882	30.5424	790.0979
0/90/0/90/0/90	0.9	2.2768	13.1	29.8265	771.58
0/90/0/90/0/90	0.9	2.2768	13.1	29.8265	777.7526
0/90/0/90/0/90	0.9	2.2768	13.1	29.8265	780.0674
0/90/0/90/0/90	0.9	2.2768	13.2572	30.1844	771.58
0/90/0/90/0/90	0.9	2.2768	13.2572	30.1844	787.0116
0/90/0/90/0/90	0.9	2.2768	13.2572	30.1844	771.58
0/90/0/90/0/90	0.9	2.2768	13.1	29.8265	771.58
0/90/0/90/0/90	0.9	2.2768	13.1	29.8265	790.0979
0/90/0/90/0/90	0.9	2.2768	13.1	29.8265	789.3263
0/90/0/90/0/90	0.9	2.24	13.15	29.456	784.22
0/90/0/90/0/90	0.9	2.24	13.15	29.456	795.1991
0/90/0/90/0/90	0.9	2.24	13.15	29.456	799.9044
0/90/0/90/0/90	0.9	2.24	13.242	29.6622	784.22
0/90/0/90/0/90	0.9	2.24	13.242	29.6622	804.6097
0/90/0/90/0/90	0.9	2.24	13.242	29.6622	792.8464
0/90/0/90/0/90	0.9	2.24	13.1763	29.5149	784.22
0/90/0/90/0/90	0.9	2.24	13.1763	29.5149	795.9833
0/90/0/90/0/90	0.9	2.24	13.1763	29.5149	795.1991
0/90/0/90/0/90	0.9	2.2624	13.15	29.7506	784.22
0/90/0/90/0/90	0.9	2.2624	13.15	29.7506	789.7095
0/90/0/90/0/90	0.9	2.2624	13.15	29.7506	793.6306
0/90/0/90/0/90	0.9	2.2624	13.3472	30.1968	784.22
0/90/0/90/0/90	0.9	2.2624	13.3472	30.1968	793.6306
0/90/0/90/0/90	0.9	2.2624	13.3472	30.1968	794.4149
0/90/0/90/0/90	0.9	2.2624	13.15	29.7506	784.22
0/90/0/90/0/90	0.9	2.2624	13.15	29.7506	805.3939
0/90/0/90/0/90	0.9	2.2624	13.15	29.7506	806.1782
0/90/0/90/0/90	0.9	2.24	13.15	29.456	784.22
0/90/0/90/0/90	0.9	2.24	13.15	29.456	796.7675
0/90/0/90/0/90	0.9	2.24	13.15	29.456	785.0042
0/90/0/90/0/90	0.9	2.24	13.2815	29.7506	784.22
0/90/0/90/0/90	0.9	2.24	13.2815	29.7506	799.1202
0/90/0/90/0/90	0.9	2.24	13.2815	29.7506	806.1782
0/90/0/90/0/90	0.9	2.24	13.2289	29.6327	784.22
0/90/0/90/0/90	0.9	2.24	13.2289	29.6327	785.7884
0/90/0/90/0/90	0.9	2.24	13.2289	29.6327	801.4728
0/90/0/90/0/90	0.9	2.26	13.14	29.6964	720.55
0/90/0/90/0/90	0.9	2.26	13.14	29.6964	735.6815
0/90/0/90/0/90	0.9	2.26	13.14	29.6964	737.8432
0/90/0/90/0/90	0.9	2.26	13.2845	30.0231	720.55
0/90/0/90/0/90	0.9	2.26	13.2845	30.0231	731.3582
0/90/0/90/0/90	0.9	2.26	13.2845	30.0231	737.1226
0/90/0/90/0/90	0.9	2.26	13.4685	30.4388	720.55
0/90/0/90/0/90	0.9	2.26	13.4685	30.4388	741.4459
0/90/0/90/0/90	0.9	2.26	13.4685	30.4388	725.5938
0/90/0/90/0/90	0.9	2.3142	13.14	30.4091	720.55
0/90/0/90/0/90	0.9	2.3142	13.14	30.4091	737.8432
0/90/0/90/0/90	0.9	2.3142	13.14	30.4091	731.3582
0/90/0/90/0/90	0.9	2.3142	13.2188	30.5916	720.55
0/90/0/90/0/90	0.9	2.3142	13.2188	30.5916	724.8733
0/90/0/90/0/90	0.9	2.3142	13.2188	30.5916	728.476
0/90/0/90/0/90	0.9	2.3142	13.2188	30.5916	720.55
0/90/0/90/0/90	0.9	2.3142	13.2188	30.5916	737.8432
0/90/0/90/0/90	0.9	2.3142	13.2188	30.5916	734.961
0/90/0/90/0/90	0.9	2.269	13.14	29.8152	720.55
0/90/0/90/0/90	0.9	2.269	13.14	29.8152	731.3582
0/90/0/90/0/90	0.9	2.269	13.14	29.8152	734.2404
0/90/0/90/0/90	0.9	2.269	13.2057	29.9643	720.55
0/90/0/90/0/90	0.9	2.269	13.2057	29.9643	740.0048
0/90/0/90/0/90	0.9	2.269	13.2057	29.9643	720.55
0/90/0/90/0/90	0.9	2.269	13.4159	30.4413	720.55
0/90/0/90/0/90	0.9	2.269	13.4159	30.4413	734.2404
0/90/0/90/0/90	0.9	2.269	13.4159	30.4413	730.6377
0/90/0/90/0/90	3.24	2.303	13.0	29.939	892.7602
0/90/0/90/0/90	3.24	2.303	13.0	29.939	898.1167
0/90/0/90/0/90	3.24	2.303	13.0	29.939	894.5457
0/90/0/90/0/90	3.24	2.303	13.078	30.1186	892.7602
0/90/0/90/0/90	3.24	2.303	13.078	30.1186	901.6878
0/90/0/90/0/90	3.24	2.303	13.078	30.1186	892.7602
0/90/0/90/0/90	3.24	2.303	13.299	30.6276	892.7602
0/90/0/90/0/90	3.24	2.303	13.299	30.6276	915.0792
0/90/0/90/0/90	3.24	2.303	13.299	30.6276	892.7602
0/90/0/90/0/90	3.24	2.3053	13.0	29.9689	892.7602
0/90/0/90/0/90	3.24	2.3053	13.0	29.9689	909.7226
0/90/0/90/0/90	3.24	2.3053	13.0	29.9689	899.9023
0/90/0/90/0/90	3.24	2.3053	13.299	30.6582	892.7602
0/90/0/90/0/90	3.24	2.3053	13.299	30.6582	899.0095
0/90/0/90/0/90	3.24	2.3053	13.299	30.6582	918.6502
0/90/0/90/0/90	3.24	2.3053	13.052	30.0888	892.7602
0/90/0/90/0/90	3.24	2.3053	13.052	30.0888	905.2588
0/90/0/90/0/90	3.24	2.3053	13.052	30.0888	917.7575
0/90/0/90/0/90	3.24	2.3191	13.0	30.1486	892.7602
0/90/0/90/0/90	3.24	2.3191	13.0	30.1486	905.2588
0/90/0/90/0/90	3.24	2.3191	13.0	30.1486	917.7575
0/90/0/90/0/90	3.24	2.3191	13.338	30.9324	892.7602
0/90/0/90/0/90	3.24	2.3191	13.338	30.9324	904.3661
0/90/0/90/0/90	3.24	2.3191	13.338	30.9324	896.3312
0/90/0/90/0/90	3.24	2.3191	13.013	30.1787	892.7602
0/90/0/90/0/90	3.24	2.3191	13.013	30.1787	908.8299
0/90/0/90/0/90	3.24	2.3191	13.013	30.1787	915.9719
0/0/0/0/0/0	3.24	2.303	13.0	29.939	947.6665
0/0/0/0/0/0	3.24	2.303	13.0	29.939	969.4629
0/0/0/0/0/0	3.24	2.303	13.0	29.939	951.4572
0/0/0/0/0/0	3.24	2.303	13.208	30.418	947.6665
0/0/0/0/0/0	3.24	2.303	13.208	30.418	970.4105
0/0/0/0/0/0	3.24	2.303	13.208	30.418	959.9862
0/0/0/0/0/0	3.24	2.303	13.325	30.6875	947.6665
0/0/0/0/0/0	3.24	2.303	13.325	30.6875	961.8815
0/0/0/0/0/0	3.24	2.303	13.325	30.6875	969.4629
0/0/0/0/0/0	3.24	2.3468	13.0	30.5078	947.6665
0/0/0/0/0/0	3.24	2.3468	13.0	30.5078	967.5675
0/0/0/0/0/0	3.24	2.3468	13.0	30.5078	966.6199
0/0/0/0/0/0	3.24	2.3468	13.026	30.5689	947.6665
0/0/0/0/0/0	3.24	2.3468	13.026	30.5689	964.7245
0/0/0/0/0/0	3.24	2.3468	13.026	30.5689	975.1489
0/0/0/0/0/0	3.24	2.3468	13.312	31.24	947.6665
0/0/0/0/0/0	3.24	2.3468	13.312	31.24	949.5619
0/0/0/0/0/0	3.24	2.3468	13.312	31.24	959.0385
0/0/0/0/0/0	3.24	2.3375	13.0	30.3881	947.6665
0/0/0/0/0/0	3.24	2.3375	13.0	30.3881	975.1489
0/0/0/0/0/0	3.24	2.3375	13.0	30.3881	948.6142
0/0/0/0/0/0	3.24	2.3375	13.312	31.1174	947.6665
0/0/0/0/0/0	3.24	2.3375	13.312	31.1174	971.3582
0/0/0/0/0/0	3.24	2.3375	13.312	31.1174	957.1432
0/0/0/0/0/0	3.24	2.3375	13.065	30.54	947.6665
0/0/0/0/0/0	3.24	2.3375	13.065	30.54	958.0909
0/0/0/0/0/0	3.24	2.3375	13.065	30.54	957.1432
90/90/90/90/90/90	3.24	2.303	13.0	29.939	831.9214
90/90/90/90/90/90	3.24	2.303	13.0	29.939	840.2407
90/90/90/90/90/90	3.24	2.303	13.0	29.939	855.2152
90/90/90/90/90/90	3.24	2.303	13.0	29.939	831.9214
90/90/90/90/90/90	3.24	2.303	13.0	29.939	845.2322
90/90/90/90/90/90	3.24	2.303	13.0	29.939	851.8876
90/90/90/90/90/90	3.24	2.303	13.273	30.5677	831.9214
90/90/90/90/90/90	3.24	2.303	13.273	30.5677	856.0472
90/90/90/90/90/90	3.24	2.303	13.273	30.5677	841.0726
90/90/90/90/90/90	3.24	2.3214	13.0	30.1785	831.9214
90/90/90/90/90/90	3.24	2.3214	13.0	30.1785	836.0811
90/90/90/90/90/90	3.24	2.3214	13.0	30.1785	848.5599
90/90/90/90/90/90	3.24	2.3214	13.039	30.269	831.9214
90/90/90/90/90/90	3.24	2.3214	13.039	30.269	838.5768
90/90/90/90/90/90	3.24	2.3214	13.039	30.269	853.5514
90/90/90/90/90/90	3.24	2.3214	13.013	30.2087	831.9214
90/90/90/90/90/90	3.24	2.3214	13.013	30.2087	831.9214
90/90/90/90/90/90	3.24	2.3214	13.013	30.2087	846.0641
90/90/90/90/90/90	3.24	2.3468	13.0	30.5078	831.9214
90/90/90/90/90/90	3.24	2.3468	13.0	30.5078	843.5683
90/90/90/90/90/90	3.24	2.3468	13.0	30.5078	831.9214
90/90/90/90/90/90	3.24	2.3468	13.338	31.301	831.9214
90/90/90/90/90/90	3.24	2.3468	13.338	31.301	851.0556
90/90/90/90/90/90	3.24	2.3468	13.338	31.301	854.3833
90/90/90/90/90/90	3.24	2.3468	13.312	31.24	831.9214
90/90/90/90/90/90	3.24	2.3468	13.312	31.24	851.8876
90/90/90/90/90/90	3.24	2.3468	13.312	31.24	851.8876
45/-45/45/-45/45/-45	3.24	2.303	13.0	29.939	854.8863
45/-45/45/-45/45/-45	3.24	2.303	13.0	29.939	871.1291
45/-45/45/-45/45/-45	3.24	2.303	13.0	29.939	860.8705
45/-45/45/-45/45/-45	3.24	2.303	13.377	30.8072	854.8863
45/-45/45/-45/45/-45	3.24	2.303	13.377	30.8072	854.8863
45/-45/45/-45/45/-45	3.24	2.303	13.377	30.8072	860.8705
45/-45/45/-45/45/-45	3.24	2.303	13.221	30.448	854.8863
45/-45/45/-45/45/-45	3.24	2.303	13.221	30.448	871.984
45/-45/45/-45/45/-45	3.24	2.303	13.221	30.448	857.451
45/-45/45/-45/45/-45	3.24	2.3491	13.0	30.5378	854.8863
45/-45/45/-45/45/-45	3.24	2.3491	13.0	30.5378	860.8705
45/-45/45/-45/45/-45	3.24	2.3491	13.0	30.5378	874.5487
45/-45/45/-45/45/-45	3.24	2.3491	13.13	30.8432	854.8863
45/-45/45/-45/45/-45	3.24	2.3491	13.13	30.8432	868.5645
45/-45/45/-45/45/-45	3.24	2.3491	13.13	30.8432	861.7254
45/-45/45/-45/45/-45	3.24	2.3491	13.13	30.8432	854.8863
45/-45/45/-45/45/-45	3.24	2.3491	13.13	30.8432	866.8547
45/-45/45/-45/45/-45	3.24	2.3491	13.13	30.8432	858.3058
45/-45/45/-45/45/-45	3.24	2.3422	13.0	30.448	854.8863
45/-45/45/-45/45/-45	3.24	2.3422	13.0	30.448	866.8547
45/-45/45/-45/45/-45	3.24	2.3422	13.0	30.448	855.7412
45/-45/45/-45/45/-45	3.24	2.3422	13.078	30.6307	854.8863
45/-45/45/-45/45/-45	3.24	2.3422	13.078	30.6307	859.1607
45/-45/45/-45/45/-45	3.24	2.3422	13.078	30.6307	865.9998
45/-45/45/-45/45/-45	3.24	2.3422	13.221	30.9656	854.8863
45/-45/45/-45/45/-45	3.24	2.3422	13.221	30.9656	857.451
45/-45/45/-45/45/-45	3.24	2.3422	13.221	30.9656	862.5803
0/90/90/90/90/0	3.24	2.303	13.0	29.939	916.0647
0/90/90/90/90/0	3.24	2.303	13.0	29.939	924.3093
0/90/90/90/90/0	3.24	2.303	13.0	29.939	924.3093
0/90/90/90/90/0	3.24	2.303	13.013	29.9689	916.0647
0/90/90/90/90/0	3.24	2.303	13.013	29.9689	918.8129
0/90/90/90/90/0	3.24	2.303	13.013	29.9689	922.4772
0/90/90/90/90/0	3.24	2.303	13.065	30.0887	916.0647
0/90/90/90/90/0	3.24	2.303	13.065	30.0887	936.2181
0/90/90/90/90/0	3.24	2.303	13.065	30.0887	934.386
0/90/90/90/90/0	3.24	2.3398	13.0	30.418	916.0647
0/90/90/90/90/0	3.24	2.3398	13.0	30.418	918.8129
0/90/90/90/90/0	3.24	2.3398	13.0	30.418	938.9663
0/90/90/90/90/0	3.24	2.3398	13.091	30.631	916.0647
0/90/90/90/90/0	3.24	2.3398	13.091	30.631	935.3021
0/90/90/90/90/0	3.24	2.3398	13.091	30.631	927.9735
0/90/90/90/90/0	3.24	2.3398	13.013	30.4484	916.0647
0/90/90/90/90/0	3.24	2.3398	13.013	30.4484	933.4699
0/90/90/90/90/0	3.24	2.3398	13.013	30.4484	921.5611
0/90/90/90/90/0	3.24	2.3352	13.0	30.3581	916.0647
0/90/90/90/90/0	3.24	2.3352	13.0	30.3581	920.645
0/90/90/90/90/0	3.24	2.3352	13.0	30.3581	927.0575
0/90/90/90/90/0	3.24	2.3352	13.377	31.2385	916.0647
0/90/90/90/90/0	3.24	2.3352	13.377	31.2385	924.3093
0/90/90/90/90/0	3.24	2.3352	13.377	31.2385	918.8129
0/90/90/90/90/0	3.24	2.3352	13.169	30.7528	916.0647
0/90/90/90/90/0	3.24	2.3352	13.169	30.7528	919.729
0/90/90/90/90/0	3.24	2.3352	13.169	30.7528	928.8896
0/90/0/0/90/0	3.24	2.303	13.0	29.939	920.5112
0/90/0/0/90/0	3.24	2.303	13.0	29.939	926.0342
0/90/0/0/90/0	3.24	2.303	13.0	29.939	926.0342
0/90/0/0/90/0	3.24	2.303	13.364	30.7773	920.5112
0/90/0/0/90/0	3.24	2.303	13.364	30.7773	925.1137
0/90/0/0/90/0	3.24	2.303	13.364	30.7773	936.1599
0/90/0/0/90/0	3.24	2.303	13.169	30.3282	920.5112
0/90/0/0/90/0	3.24	2.303	13.169	30.3282	937.0804
0/90/0/0/90/0	3.24	2.303	13.169	30.3282	936.1599
0/90/0/0/90/0	3.24	2.3606	13.0	30.6875	920.5112
0/90/0/0/90/0	3.24	2.3606	13.0	30.6875	924.1932
0/90/0/0/90/0	3.24	2.3606	13.0	30.6875	926.0342
0/90/0/0/90/0	3.24	2.3606	13.234	31.2398	920.5112
0/90/0/0/90/0	3.24	2.3606	13.234	31.2398	934.3188
0/90/0/0/90/0	3.24	2.3606	13.234	31.2398	920.5112
0/90/0/0/90/0	3.24	2.3606	13.351	31.516	920.5112
0/90/0/0/90/0	3.24	2.3606	13.351	31.516	929.7163
0/90/0/0/90/0	3.24	2.3606	13.351	31.516	925.1137
0/90/0/0/90/0	3.24	2.3514	13.0	30.5677	920.5112
0/90/0/0/90/0	3.24	2.3514	13.0	30.5677	930.6368
0/90/0/0/90/0	3.24	2.3514	13.0	30.5677	941.6829
0/90/0/0/90/0	3.24	2.3514	13.299	31.2708	920.5112
0/90/0/0/90/0	3.24	2.3514	13.299	31.2708	926.9548
0/90/0/0/90/0	3.24	2.3514	13.299	31.2708	937.0804
0/90/0/0/90/0	3.24	2.3514	13.169	30.9651	920.5112
0/90/0/0/90/0	3.24	2.3514	13.169	30.9651	922.3522
0/90/0/0/90/0	3.24	2.3514	13.169	30.9651	929.7163
0/90/45/-45/90/0	3.24	2.303	13.0	29.939	920.6786
0/90/45/-45/90/0	3.24	2.303	13.0	29.939	927.1234
0/90/45/-45/90/0	3.24	2.303	13.0	29.939	929.8854
0/90/45/-45/90/0	3.24	2.303	13.247	30.5078	920.6786
0/90/45/-45/90/0	3.24	2.303	13.247	30.5078	930.8061
0/90/45/-45/90/0	3.24	2.303	13.247	30.5078	939.0922
0/90/45/-45/90/0	3.24	2.303	13.338	30.7174	920.6786
0/90/45/-45/90/0	3.24	2.303	13.338	30.7174	930.8061
0/90/45/-45/90/0	3.24	2.303	13.338	30.7174	943.6956
0/90/45/-45/90/0	3.24	2.3445	13.0	30.4779	920.6786
0/90/45/-45/90/0	3.24	2.3445	13.0	30.4779	927.1234
0/90/45/-45/90/0	3.24	2.3445	13.0	30.4779	921.5993
0/90/45/-45/90/0	3.24	2.3445	13.26	31.0875	920.6786
0/90/45/-45/90/0	3.24	2.3445	13.26	31.0875	927.1234
0/90/45/-45/90/0	3.24	2.3445	13.26	31.0875	921.5993
0/90/45/-45/90/0	3.24	2.3445	13.247	31.057	920.6786
0/90/45/-45/90/0	3.24	2.3445	13.247	31.057	930.8061
0/90/45/-45/90/0	3.24	2.3445	13.247	31.057	946.4576
0/90/45/-45/90/0	3.24	2.3168	13.0	30.1186	920.6786
0/90/45/-45/90/0	3.24	2.3168	13.0	30.1186	930.8061
0/90/45/-45/90/0	3.24	2.3168	13.0	30.1186	926.2027
0/90/45/-45/90/0	3.24	2.3168	13.117	30.3897	920.6786
0/90/45/-45/90/0	3.24	2.3168	13.117	30.3897	940.9335
0/90/45/-45/90/0	3.24	2.3168	13.117	30.3897	927.1234
0/90/45/-45/90/0	3.24	2.3168	13.117	30.3897	920.6786
0/90/45/-45/90/0	3.24	2.3168	13.117	30.3897	930.8061
0/90/45/-45/90/0	3.24	2.3168	13.117	30.3897	938.1715
0/0/90/90/0/0	3.24	2.303	13.0	29.939	941.6166
0/0/90/90/0/0	3.24	2.303	13.0	29.939	962.3322
0/0/90/90/0/0	3.24	2.303	13.0	29.939	944.4415
0/0/90/90/0/0	3.24	2.303	13.351	30.7474	941.6166
0/0/90/90/0/0	3.24	2.303	13.351	30.7474	959.5073
0/0/90/90/0/0	3.24	2.303	13.351	30.7474	952.916
0/0/90/90/0/0	3.24	2.303	13.273	30.5677	941.6166
0/0/90/90/0/0	3.24	2.303	13.273	30.5677	961.3906
0/0/90/90/0/0	3.24	2.303	13.273	30.5677	947.2663
0/0/90/90/0/0	3.24	2.3076	13.0	29.9989	941.6166
0/0/90/90/0/0	3.24	2.3076	13.0	29.9989	951.9744
0/0/90/90/0/0	3.24	2.3076	13.0	29.9989	948.2079
0/0/90/90/0/0	3.24	2.3076	13.325	30.7488	941.6166
0/0/90/90/0/0	3.24	2.3076	13.325	30.7488	968.9235
0/0/90/90/0/0	3.24	2.3076	13.325	30.7488	947.2663
0/0/90/90/0/0	3.24	2.3076	13.234	30.5389	941.6166
0/0/90/90/0/0	3.24	2.3076	13.234	30.5389	951.9744
0/0/90/90/0/0	3.24	2.3076	13.234	30.5389	947.2663
0/0/90/90/0/0	3.24	2.3145	13.0	30.0887	941.6166
0/0/90/90/0/0	3.24	2.3145	13.0	30.0887	957.6241
0/0/90/90/0/0	3.24	2.3145	13.0	30.0887	946.3247
0/0/90/90/0/0	3.24	2.3145	13.273	30.7206	941.6166
0/0/90/90/0/0	3.24	2.3145	13.273	30.7206	968.9235
0/0/90/90/0/0	3.24	2.3145	13.273	30.7206	959.5073
0/0/90/90/0/0	3.24	2.3145	13.234	30.6303	941.6166
0/0/90/90/0/0	3.24	2.3145	13.234	30.6303	944.4415
0/0/90/90/0/0	3.24	2.3145	13.234	30.6303	963.2738
0/0/45/-45/0/0	3.24	2.303	13.0	29.939	947.161
0/0/45/-45/0/0	3.24	2.303	13.0	29.939	964.2099
0/0/45/-45/0/0	3.24	2.303	13.0	29.939	970.84
0/0/45/-45/0/0	3.24	2.303	13.117	30.2085	947.161
0/0/45/-45/0/0	3.24	2.303	13.117	30.2085	951.8968
0/0/45/-45/0/0	3.24	2.303	13.117	30.2085	954.7383
0/0/45/-45/0/0	3.24	2.303	13.13	30.2384	947.161
0/0/45/-45/0/0	3.24	2.303	13.13	30.2384	949.0553
0/0/45/-45/0/0	3.24	2.303	13.13	30.2384	965.1571
0/0/45/-45/0/0	3.24	2.3445	13.0	30.4779	947.161
0/0/45/-45/0/0	3.24	2.3445	13.0	30.4779	971.7872
0/0/45/-45/0/0	3.24	2.3445	13.0	30.4779	968.9457
0/0/45/-45/0/0	3.24	2.3445	13.13	30.7827	947.161
0/0/45/-45/0/0	3.24	2.3445	13.13	30.7827	952.844
0/0/45/-45/0/0	3.24	2.3445	13.13	30.7827	951.8968
0/0/45/-45/0/0	3.24	2.3445	13.221	30.996	947.161
0/0/45/-45/0/0	3.24	2.3445	13.221	30.996	957.5798
0/0/45/-45/0/0	3.24	2.3445	13.221	30.996	967.9986
0/0/45/-45/0/0	3.24	2.3076	13.0	29.9989	947.161
0/0/45/-45/0/0	3.24	2.3076	13.0	29.9989	971.7872
0/0/45/-45/0/0	3.24	2.3076	13.0	29.9989	949.0553
0/0/45/-45/0/0	3.24	2.3076	13.247	30.5689	947.161
0/0/45/-45/0/0	3.24	2.3076	13.247	30.5689	949.0553
0/0/45/-45/0/0	3.24	2.3076	13.247	30.5689	972.7344
0/0/45/-45/0/0	3.24	2.3076	13.208	30.4789	947.161
0/0/45/-45/0/0	3.24	2.3076	13.208	30.4789	949.0553
0/0/45/-45/0/0	3.24	2.3076	13.208	30.4789	957.5798
0/45/90/90/-45/0	3.24	2.303	13.0	29.939	918.8015
0/45/90/90/-45/0	3.24	2.303	13.0	29.939	930.7459
0/45/90/90/-45/0	3.24	2.303	13.0	29.939	921.5579
0/45/90/90/-45/0	3.24	2.303	13.299	30.6276	918.8015
0/45/90/90/-45/0	3.24	2.303	13.299	30.6276	930.7459
0/45/90/90/-45/0	3.24	2.303	13.299	30.6276	919.7203
0/45/90/90/-45/0	3.24	2.303	13.065	30.0887	918.8015
0/45/90/90/-45/0	3.24	2.303	13.065	30.0887	918.8015
0/45/90/90/-45/0	3.24	2.303	13.065	30.0887	918.8015
0/45/90/90/-45/0	3.24	2.303	13.0	29.939	918.8015
0/45/90/90/-45/0	3.24	2.303	13.0	29.939	935.3399
0/45/90/90/-45/0	3.24	2.303	13.0	29.939	942.6903
0/45/90/90/-45/0	3.24	2.303	13.052	30.0588	918.8015
0/45/90/90/-45/0	3.24	2.303	13.052	30.0588	936.2587
0/45/90/90/-45/0	3.24	2.303	13.052	30.0588	926.1519
0/45/90/90/-45/0	3.24	2.303	13.299	30.6276	918.8015
0/45/90/90/-45/0	3.24	2.303	13.299	30.6276	940.8527
0/45/90/90/-45/0	3.24	2.303	13.299	30.6276	937.1775
0/45/90/90/-45/0	3.24	2.3076	13.0	29.9989	918.8015
0/45/90/90/-45/0	3.24	2.3076	13.0	29.9989	935.3399
0/45/90/90/-45/0	3.24	2.3076	13.0	29.9989	927.9895
0/45/90/90/-45/0	3.24	2.3076	13.195	30.4489	918.8015
0/45/90/90/-45/0	3.24	2.3076	13.195	30.4489	922.4767
0/45/90/90/-45/0	3.24	2.3076	13.195	30.4489	932.5835
0/45/90/90/-45/0	3.24	2.3076	13.052	30.1189	918.8015
0/45/90/90/-45/0	3.24	2.3076	13.052	30.1189	923.3955
0/45/90/90/-45/0	3.24	2.3076	13.052	30.1189	924.3143
0/45/0/0/-45/0	3.24	2.303	13.0	29.939	923.8855
0/45/0/0/-45/0	3.24	2.303	13.0	29.939	923.8855
0/45/0/0/-45/0	3.24	2.303	13.0	29.939	930.3527
0/45/0/0/-45/0	3.24	2.303	13.065	30.0887	923.8855
0/45/0/0/-45/0	3.24	2.303	13.065	30.0887	926.6571
0/45/0/0/-45/0	3.24	2.303	13.065	30.0887	931.2766
0/45/0/0/-45/0	3.24	2.303	13.221	30.448	923.8855
0/45/0/0/-45/0	3.24	2.303	13.221	30.448	937.7438
0/45/0/0/-45/0	3.24	2.303	13.221	30.448	945.1348
0/45/0/0/-45/0	3.24	2.3583	13.0	30.6575	923.8855
0/45/0/0/-45/0	3.24	2.3583	13.0	30.6575	945.1348
0/45/0/0/-45/0	3.24	2.3583	13.0	30.6575	938.6676
0/45/0/0/-45/0	3.24	2.3583	13.039	30.7495	923.8855
0/45/0/0/-45/0	3.24	2.3583	13.039	30.7495	943.2871
0/45/0/0/-45/0	3.24	2.3583	13.039	30.7495	946.0587
0/45/0/0/-45/0	3.24	2.3583	13.169	31.0561	923.8855
0/45/0/0/-45/0	3.24	2.3583	13.169	31.0561	948.8304
0/45/0/0/-45/0	3.24	2.3583	13.169	31.0561	935.896
0/45/0/0/-45/0	3.24	2.3468	13.0	30.5078	923.8855
0/45/0/0/-45/0	3.24	2.3468	13.0	30.5078	929.4288
0/45/0/0/-45/0	3.24	2.3468	13.0	30.5078	946.0587
0/45/0/0/-45/0	3.24	2.3468	13.0	30.5078	923.8855
0/45/0/0/-45/0	3.24	2.3468	13.0	30.5078	945.1348
0/45/0/0/-45/0	3.24	2.3468	13.0	30.5078	947.9065
0/45/0/0/-45/0	3.24	2.3468	13.143	30.8434	923.8855
0/45/0/0/-45/0	3.24	2.3468	13.143	30.8434	944.211
0/45/0/0/-45/0	3.24	2.3468	13.143	30.8434	931.2766
0/45/-45/45/-45/0	3.24	2.303	13.0	29.939	921.923
0/45/-45/45/-45/0	3.24	2.303	13.0	29.939	933.908
0/45/-45/45/-45/0	3.24	2.303	13.0	29.939	940.3615
0/45/-45/45/-45/0	3.24	2.303	13.312	30.6575	921.923
0/45/-45/45/-45/0	3.24	2.303	13.312	30.6575	937.5957
0/45/-45/45/-45/0	3.24	2.303	13.312	30.6575	924.6888
0/45/-45/45/-45/0	3.24	2.303	13.234	30.4779	921.923
0/45/-45/45/-45/0	3.24	2.303	13.234	30.4779	932.9861
0/45/-45/45/-45/0	3.24	2.303	13.234	30.4779	944.9711
0/45/-45/45/-45/0	3.24	2.3583	13.0	30.6575	921.923
0/45/-45/45/-45/0	3.24	2.3583	13.0	30.6575	932.0642
0/45/-45/45/-45/0	3.24	2.3583	13.0	30.6575	933.908
0/45/-45/45/-45/0	3.24	2.3583	13.26	31.2707	921.923
0/45/-45/45/-45/0	3.24	2.3583	13.26	31.2707	939.4396
0/45/-45/45/-45/0	3.24	2.3583	13.26	31.2707	934.83
0/45/-45/45/-45/0	3.24	2.3583	13.039	30.7495	921.923
0/45/-45/45/-45/0	3.24	2.3583	13.039	30.7495	924.6888
0/45/-45/45/-45/0	3.24	2.3583	13.039	30.7495	944.0492
0/45/-45/45/-45/0	3.24	2.3583	13.0	30.6575	921.923
0/45/-45/45/-45/0	3.24	2.3583	13.0	30.6575	933.908
0/45/-45/45/-45/0	3.24	2.3583	13.0	30.6575	944.0492
0/45/-45/45/-45/0	3.24	2.3583	13.26	31.2707	921.923
0/45/-45/45/-45/0	3.24	2.3583	13.26	31.2707	932.0642
0/45/-45/45/-45/0	3.24	2.3583	13.26	31.2707	944.0492
0/45/-45/45/-45/0	3.24	2.3583	13.221	31.1787	921.923
0/45/-45/45/-45/0	3.24	2.3583	13.221	31.1787	929.2984
0/45/-45/45/-45/0	3.24	2.3583	13.221	31.1787	926.5327
90/90/0/0/90/90	3.24	2.303	13.0	29.939	841.1814
90/90/0/0/90/90	3.24	2.303	13.0	29.939	842.0226
90/90/0/0/90/90	3.24	2.303	13.0	29.939	841.1814
90/90/0/0/90/90	3.24	2.303	13.364	30.7773	841.1814
90/90/0/0/90/90	3.24	2.303	13.364	30.7773	861.3698
90/90/0/0/90/90	3.24	2.303	13.364	30.7773	848.7521
90/90/0/0/90/90	3.24	2.303	13.0	29.939	841.1814
90/90/0/0/90/90	3.24	2.303	13.0	29.939	844.5462
90/90/0/0/90/90	3.24	2.303	13.0	29.939	844.5462
90/90/0/0/90/90	3.24	2.3168	13.0	30.1186	841.1814
90/90/0/0/90/90	3.24	2.3168	13.0	30.1186	848.7521
90/90/0/0/90/90	3.24	2.3168	13.0	30.1186	842.8638
90/90/0/0/90/90	3.24	2.3168	13.078	30.2993	841.1814
90/90/0/0/90/90	3.24	2.3168	13.078	30.2993	863.8933
90/90/0/0/90/90	3.24	2.3168	13.078	30.2993	842.0226
90/90/0/0/90/90	3.24	2.3168	13.286	30.7812	841.1814
90/90/0/0/90/90	3.24	2.3168	13.286	30.7812	848.7521
90/90/0/0/90/90	3.24	2.3168	13.286	30.7812	851.2756
90/90/0/0/90/90	3.24	2.3422	13.0	30.448	841.1814
90/90/0/0/90/90	3.24	2.3422	13.0	30.448	858.0051
90/90/0/0/90/90	3.24	2.3422	13.0	30.448	858.8463
90/90/0/0/90/90	3.24	2.3422	13.299	31.1483	841.1814
90/90/0/0/90/90	3.24	2.3422	13.299	31.1483	842.0226
90/90/0/0/90/90	3.24	2.3422	13.299	31.1483	845.3873
90/90/0/0/90/90	3.24	2.3422	13.299	31.1483	841.1814
90/90/0/0/90/90	3.24	2.3422	13.299	31.1483	858.8463
90/90/0/0/90/90	3.24	2.3422	13.299	31.1483	856.3227
90/90/45/-45/90/90	3.24	2.303	13.0	29.939	840.2091
90/90/45/-45/90/90	3.24	2.303	13.0	29.939	848.6112
90/90/45/-45/90/90	3.24	2.303	13.0	29.939	841.8895
90/90/45/-45/90/90	3.24	2.303	13.117	30.2085	840.2091
90/90/45/-45/90/90	3.24	2.303	13.117	30.2085	843.5699
90/90/45/-45/90/90	3.24	2.303	13.117	30.2085	850.2916
90/90/45/-45/90/90	3.24	2.303	13.026	29.9989	840.2091
90/90/45/-45/90/90	3.24	2.303	13.026	29.9989	862.8947
90/90/45/-45/90/90	3.24	2.303	13.026	29.9989	857.8535
90/90/45/-45/90/90	3.24	2.3652	13.0	30.7474	840.2091
90/90/45/-45/90/90	3.24	2.3652	13.0	30.7474	846.9307
90/90/45/-45/90/90	3.24	2.3652	13.0	30.7474	847.771
90/90/45/-45/90/90	3.24	2.3652	13.208	31.2393	840.2091
90/90/45/-45/90/90	3.24	2.3652	13.208	31.2393	854.4926
90/90/45/-45/90/90	3.24	2.3652	13.208	31.2393	846.9307
90/90/45/-45/90/90	3.24	2.3652	13.364	31.6083	840.2091
90/90/45/-45/90/90	3.24	2.3652	13.364	31.6083	856.173
90/90/45/-45/90/90	3.24	2.3652	13.364	31.6083	848.6112
90/90/45/-45/90/90	3.24	2.3329	13.0	30.3282	840.2091
90/90/45/-45/90/90	3.24	2.3329	13.0	30.3282	851.972
90/90/45/-45/90/90	3.24	2.3329	13.0	30.3282	857.0133
90/90/45/-45/90/90	3.24	2.3329	13.299	31.0258	840.2091
90/90/45/-45/90/90	3.24	2.3329	13.299	31.0258	843.5699
90/90/45/-45/90/90	3.24	2.3329	13.299	31.0258	846.0905
90/90/45/-45/90/90	3.24	2.3329	13.169	30.7225	840.2091
90/90/45/-45/90/90	3.24	2.3329	13.169	30.7225	840.2091
90/90/45/-45/90/90	3.24	2.3329	13.169	30.7225	863.7349
90/0/90/90/0/90	3.24	2.303	13.0	29.939	867.7701
90/0/90/90/0/90	3.24	2.303	13.0	29.939	881.6544
90/0/90/90/0/90	3.24	2.303	13.0	29.939	879.0511
90/0/90/90/0/90	3.24	2.303	13.299	30.6276	867.7701
90/0/90/90/0/90	3.24	2.303	13.299	30.6276	885.9933
90/0/90/90/0/90	3.24	2.303	13.299	30.6276	879.9189
90/0/90/90/0/90	3.24	2.303	13.104	30.1785	867.7701
90/0/90/90/0/90	3.24	2.303	13.104	30.1785	888.5966
90/0/90/90/0/90	3.24	2.303	13.104	30.1785	868.6379
90/0/90/90/0/90	3.24	2.3445	13.0	30.4779	867.7701
90/0/90/90/0/90	3.24	2.3445	13.0	30.4779	885.9933
90/0/90/90/0/90	3.24	2.3445	13.0	30.4779	887.7288
90/0/90/90/0/90	3.24	2.3445	13.065	30.6303	867.7701
90/0/90/90/0/90	3.24	2.3445	13.065	30.6303	891.1999
90/0/90/90/0/90	3.24	2.3445	13.065	30.6303	877.3156
90/0/90/90/0/90	3.24	2.3445	13.143	30.8132	867.7701
90/0/90/90/0/90	3.24	2.3445	13.143	30.8132	881.6544
90/0/90/90/0/90	3.24	2.3445	13.143	30.8132	872.109
90/0/90/90/0/90	3.24	2.3191	13.0	30.1486	867.7701
90/0/90/90/0/90	3.24	2.3191	13.0	30.1486	888.5966
90/0/90/90/0/90	3.24	2.3191	13.0	30.1486	871.2412
90/0/90/90/0/90	3.24	2.3191	13.026	30.2089	867.7701
90/0/90/90/0/90	3.24	2.3191	13.026	30.2089	892.9354
90/0/90/90/0/90	3.24	2.3191	13.026	30.2089	890.3321
90/0/90/90/0/90	3.24	2.3191	13.013	30.1787	867.7701
90/0/90/90/0/90	3.24	2.3191	13.013	30.1787	886.8611
90/0/90/90/0/90	3.24	2.3191	13.013	30.1787	892.0677
90/0/0/0/0/90	3.24	2.303	13.0	29.939	872.6255
90/0/0/0/0/90	3.24	2.303	13.0	29.939	897.059
90/0/0/0/0/90	3.24	2.303	13.0	29.939	884.8422
90/0/0/0/0/90	3.24	2.303	13.052	30.0588	872.6255
90/0/0/0/0/90	3.24	2.303	13.052	30.0588	877.8612
90/0/0/0/0/90	3.24	2.303	13.052	30.0588	885.7149
90/0/0/0/0/90	3.24	2.303	13.039	30.0288	872.6255
90/0/0/0/0/90	3.24	2.303	13.039	30.0288	897.059
90/0/0/0/0/90	3.24	2.303	13.039	30.0288	874.3707
90/0/0/0/0/90	3.24	2.3606	13.0	30.6875	872.6255
90/0/0/0/0/90	3.24	2.3606	13.0	30.6875	879.6065
90/0/0/0/0/90	3.24	2.3606	13.0	30.6875	897.059
90/0/0/0/0/90	3.24	2.3606	13.273	31.3319	872.6255
90/0/0/0/0/90	3.24	2.3606	13.273	31.3319	879.6065
90/0/0/0/0/90	3.24	2.3606	13.273	31.3319	891.8232
90/0/0/0/0/90	3.24	2.3606	13.169	31.0864	872.6255
90/0/0/0/0/90	3.24	2.3606	13.169	31.0864	896.1864
90/0/0/0/0/90	3.24	2.3606	13.169	31.0864	885.7149
90/0/0/0/0/90	3.24	2.303	13.0	29.939	872.6255
90/0/0/0/0/90	3.24	2.303	13.0	29.939	891.8232
90/0/0/0/0/90	3.24	2.303	13.0	29.939	895.3138
90/0/0/0/0/90	3.24	2.303	13.351	30.7474	872.6255
90/0/0/0/0/90	3.24	2.303	13.351	30.7474	889.2054
90/0/0/0/0/90	3.24	2.303	13.351	30.7474	894.4411
90/0/0/0/0/90	3.24	2.303	13.273	30.5677	872.6255
90/0/0/0/0/90	3.24	2.303	13.273	30.5677	897.059
90/0/0/0/0/90	3.24	2.303	13.273	30.5677	880.4791
90/0/45/-45/0/90	3.24	2.303	13.0	29.939	872.5273
90/0/45/-45/0/90	3.24	2.303	13.0	29.939	876.8899
90/0/45/-45/0/90	3.24	2.303	13.0	29.939	879.5075
90/0/45/-45/0/90	3.24	2.303	13.325	30.6875	872.5273
90/0/45/-45/0/90	3.24	2.303	13.325	30.6875	888.2328
90/0/45/-45/0/90	3.24	2.303	13.325	30.6875	888.2328
90/0/45/-45/0/90	3.24	2.303	13.091	30.1486	872.5273
90/0/45/-45/0/90	3.24	2.303	13.091	30.1486	896.0855
90/0/45/-45/0/90	3.24	2.303	13.091	30.1486	882.9976
90/0/45/-45/0/90	3.24	2.3652	13.0	30.7474	872.5273
90/0/45/-45/0/90	3.24	2.3652	13.0	30.7474	887.3603
90/0/45/-45/0/90	3.24	2.3652	13.0	30.7474	877.7625
90/0/45/-45/0/90	3.24	2.3652	13.286	31.4238	872.5273
90/0/45/-45/0/90	3.24	2.3652	13.286	31.4238	882.1251
90/0/45/-45/0/90	3.24	2.3652	13.286	31.4238	872.5273
90/0/45/-45/0/90	3.24	2.3652	13.26	31.3623	872.5273
90/0/45/-45/0/90	3.24	2.3652	13.26	31.3623	876.0174
90/0/45/-45/0/90	3.24	2.3652	13.26	31.3623	873.3998
90/0/45/-45/0/90	3.24	2.3099	13.0	30.0288	872.5273
90/0/45/-45/0/90	3.24	2.3099	13.0	30.0288	882.1251
90/0/45/-45/0/90	3.24	2.3099	13.0	30.0288	872.5273
90/0/45/-45/0/90	3.24	2.3099	13.013	30.0588	872.5273
90/0/45/-45/0/90	3.24	2.3099	13.013	30.0588	885.6152
90/0/45/-45/0/90	3.24	2.3099	13.013	30.0588	889.9778
90/0/45/-45/0/90	3.24	2.3099	13.117	30.2991	872.5273
90/0/45/-45/0/90	3.24	2.3099	13.117	30.2991	896.0855
90/0/45/-45/0/90	3.24	2.3099	13.117	30.2991	887.3603
90/45/-45/45/-45/90	3.24	2.303	13.0	29.939	846.4763
90/45/-45/45/-45/90	3.24	2.303	13.0	29.939	865.0988
90/45/-45/45/-45/90	3.24	2.303	13.0	29.939	859.1735
90/45/-45/45/-45/90	3.24	2.303	13.169	30.3282	846.4763
90/45/-45/45/-45/90	3.24	2.303	13.169	30.3282	856.634
90/45/-45/45/-45/90	3.24	2.303	13.169	30.3282	848.1693
90/45/-45/45/-45/90	3.24	2.303	13.13	30.2384	846.4763
90/45/-45/45/-45/90	3.24	2.303	13.13	30.2384	851.5552
90/45/-45/45/-45/90	3.24	2.303	13.13	30.2384	856.634
90/45/-45/45/-45/90	3.24	2.3698	13.0	30.8072	846.4763
90/45/-45/45/-45/90	3.24	2.3698	13.0	30.8072	867.6382
90/45/-45/45/-45/90	3.24	2.3698	13.0	30.8072	857.4805
90/45/-45/45/-45/90	3.24	2.3698	13.325	31.5774	846.4763
90/45/-45/45/-45/90	3.24	2.3698	13.325	31.5774	855.7876
90/45/-45/45/-45/90	3.24	2.3698	13.325	31.5774	851.5552
90/45/-45/45/-45/90	3.24	2.3698	13.013	30.838	846.4763
90/45/-45/45/-45/90	3.24	2.3698	13.013	30.838	852.4016
90/45/-45/45/-45/90	3.24	2.3698	13.013	30.838	850.7087
90/45/-45/45/-45/90	3.24	2.3329	13.0	30.3282	846.4763
90/45/-45/45/-45/90	3.24	2.3329	13.0	30.3282	859.1735
90/45/-45/45/-45/90	3.24	2.3329	13.0	30.3282	854.0946
90/45/-45/45/-45/90	3.24	2.3329	13.039	30.4192	846.4763
90/45/-45/45/-45/90	3.24	2.3329	13.039	30.4192	851.5552
90/45/-45/45/-45/90	3.24	2.3329	13.039	30.4192	867.6382
90/45/-45/45/-45/90	3.24	2.3329	13.364	31.1774	846.4763
90/45/-45/45/-45/90	3.24	2.3329	13.364	31.1774	867.6382
90/45/-45/45/-45/90	3.24	2.3329	13.364	31.1774	854.9411
90/45/90/90/-45/90	3.24	2.303	13.0	29.939	839.5136
90/45/90/90/-45/90	3.24	2.303	13.0	29.939	860.5015
90/45/90/90/-45/90	3.24	2.303	13.0	29.939	847.9087
90/45/90/90/-45/90	3.24	2.303	13.351	30.7474	839.5136
90/45/90/90/-45/90	3.24	2.303	13.351	30.7474	851.2668
90/45/90/90/-45/90	3.24	2.303	13.351	30.7474	862.1805
90/45/90/90/-45/90	3.24	2.303	13.377	30.8072	839.5136
90/45/90/90/-45/90	3.24	2.303	13.377	30.8072	842.8717
90/45/90/90/-45/90	3.24	2.303	13.377	30.8072	847.9087
90/45/90/90/-45/90	3.24	2.3352	13.0	30.3581	839.5136
90/45/90/90/-45/90	3.24	2.3352	13.0	30.3581	852.9458
90/45/90/90/-45/90	3.24	2.3352	13.0	30.3581	862.1805
90/45/90/90/-45/90	3.24	2.3352	13.325	31.1171	839.5136
90/45/90/90/-45/90	3.24	2.3352	13.325	31.1171	848.7483
90/45/90/90/-45/90	3.24	2.3352	13.325	31.1171	856.3039
90/45/90/90/-45/90	3.24	2.3352	13.286	31.026	839.5136
90/45/90/90/-45/90	3.24	2.3352	13.286	31.026	842.0322
90/45/90/90/-45/90	3.24	2.3352	13.286	31.026	849.5878
90/45/90/90/-45/90	3.24	2.3306	13.0	30.2983	839.5136
90/45/90/90/-45/90	3.24	2.3306	13.0	30.2983	843.7112
90/45/90/90/-45/90	3.24	2.3306	13.0	30.2983	847.9087
90/45/90/90/-45/90	3.24	2.3306	13.169	30.6921	839.5136
90/45/90/90/-45/90	3.24	2.3306	13.169	30.6921	860.5015
90/45/90/90/-45/90	3.24	2.3306	13.169	30.6921	857.9829
90/45/90/90/-45/90	3.24	2.3306	13.208	30.783	839.5136
90/45/90/90/-45/90	3.24	2.3306	13.208	30.783	861.341
90/45/90/90/-45/90	3.24	2.3306	13.208	30.783	850.4273
90/45/0/0/-45/90	3.24	2.303	13.0	29.939	847.0237
90/45/0/0/-45/90	3.24	2.303	13.0	29.939	856.3409
90/45/0/0/-45/90	3.24	2.303	13.0	29.939	868.1993
90/45/0/0/-45/90	3.24	2.303	13.195	30.3881	847.0237
90/45/0/0/-45/90	3.24	2.303	13.195	30.3881	848.7177
90/45/0/0/-45/90	3.24	2.303	13.195	30.3881	854.6469
90/45/0/0/-45/90	3.24	2.303	13.013	29.9689	847.0237
90/45/0/0/-45/90	3.24	2.303	13.013	29.9689	858.882
90/45/0/0/-45/90	3.24	2.303	13.013	29.9689	854.6469
90/45/0/0/-45/90	3.24	2.356	13.0	30.6276	847.0237
90/45/0/0/-45/90	3.24	2.356	13.0	30.6276	850.4118
90/45/0/0/-45/90	3.24	2.356	13.0	30.6276	852.9528
90/45/0/0/-45/90	3.24	2.356	13.351	31.4545	847.0237
90/45/0/0/-45/90	3.24	2.356	13.351	31.4545	862.2701
90/45/0/0/-45/90	3.24	2.356	13.351	31.4545	870.7403
90/45/0/0/-45/90	3.24	2.356	13.026	30.6889	847.0237
90/45/0/0/-45/90	3.24	2.356	13.026	30.6889	860.576
90/45/0/0/-45/90	3.24	2.356	13.026	30.6889	871.5874
90/45/0/0/-45/90	3.24	2.3422	13.0	30.448	847.0237
90/45/0/0/-45/90	3.24	2.3422	13.0	30.448	865.6582
90/45/0/0/-45/90	3.24	2.3422	13.0	30.448	861.4231
90/45/0/0/-45/90	3.24	2.3422	13.117	30.722	847.0237
90/45/0/0/-45/90	3.24	2.3422	13.117	30.722	849.5647
90/45/0/0/-45/90	3.24	2.3422	13.117	30.722	855.4939
90/45/0/0/-45/90	3.24	2.3422	13.0	30.448	847.0237
90/45/0/0/-45/90	3.24	2.3422	13.0	30.448	864.8112
90/45/0/0/-45/90	3.24	2.3422	13.0	30.448	858.882
45/90/90/90/90/-45	3.24	2.303	13.0	29.939	839.6537
45/90/90/90/90/-45	3.24	2.303	13.0	29.939	841.333
45/90/90/90/90/-45	3.24	2.303	13.0	29.939	843.0123
45/90/90/90/90/-45	3.24	2.303	13.143	30.2683	839.6537
45/90/90/90/90/-45	3.24	2.303	13.143	30.2683	861.4847
45/90/90/90/90/-45	3.24	2.303	13.143	30.2683	851.4088
45/90/90/90/90/-45	3.24	2.303	13.078	30.1186	839.6537
45/90/90/90/90/-45	3.24	2.303	13.078	30.1186	849.7295
45/90/90/90/90/-45	3.24	2.303	13.078	30.1186	850.5692
45/90/90/90/90/-45	3.24	2.3076	13.0	29.9989	839.6537
45/90/90/90/90/-45	3.24	2.3076	13.0	29.9989	839.6537
45/90/90/90/90/-45	3.24	2.3076	13.0	29.9989	849.7295
45/90/90/90/90/-45	3.24	2.3076	13.364	30.8388	839.6537
45/90/90/90/90/-45	3.24	2.3076	13.364	30.8388	854.7674
45/90/90/90/90/-45	3.24	2.3076	13.364	30.8388	862.3243
45/90/90/90/90/-45	3.24	2.3076	13.156	30.3589	839.6537
45/90/90/90/90/-45	3.24	2.3076	13.156	30.3589	839.6537
45/90/90/90/90/-45	3.24	2.3076	13.156	30.3589	853.9278
45/90/90/90/90/-45	3.24	2.3191	13.0	30.1486	839.6537
45/90/90/90/90/-45	3.24	2.3191	13.0	30.1486	863.164
45/90/90/90/90/-45	3.24	2.3191	13.0	30.1486	846.3709
45/90/90/90/90/-45	3.24	2.3191	13.299	30.842	839.6537
45/90/90/90/90/-45	3.24	2.3191	13.299	30.842	840.4933
45/90/90/90/90/-45	3.24	2.3191	13.299	30.842	864.0036
45/90/90/90/90/-45	3.24	2.3191	13.26	30.7515	839.6537
45/90/90/90/90/-45	3.24	2.3191	13.26	30.7515	848.0502
45/90/90/90/90/-45	3.24	2.3191	13.26	30.7515	850.5692
45/90/0/0/90/-45	3.24	2.303	13.0	29.939	845.3317
45/90/0/0/90/-45	3.24	2.303	13.0	29.939	865.6197
45/90/0/0/90/-45	3.24	2.303	13.0	29.939	856.321
45/90/0/0/90/-45	3.24	2.303	13.026	29.9989	845.3317
45/90/0/0/90/-45	3.24	2.303	13.026	29.9989	852.0943
45/90/0/0/90/-45	3.24	2.303	13.026	29.9989	866.465
45/90/0/0/90/-45	3.24	2.303	13.078	30.1186	845.3317
45/90/0/0/90/-45	3.24	2.303	13.078	30.1186	868.1556
45/90/0/0/90/-45	3.24	2.303	13.078	30.1186	860.5477
45/90/0/0/90/-45	3.24	2.3283	13.0	30.2683	845.3317
45/90/0/0/90/-45	3.24	2.3283	13.0	30.2683	863.0837
45/90/0/0/90/-45	3.24	2.3283	13.0	30.2683	862.2383
45/90/0/0/90/-45	3.24	2.3283	13.195	30.7224	845.3317
45/90/0/0/90/-45	3.24	2.3283	13.195	30.7224	858.857
45/90/0/0/90/-45	3.24	2.3283	13.195	30.7224	847.0224
45/90/0/0/90/-45	3.24	2.3283	13.299	30.9645	845.3317
45/90/0/0/90/-45	3.24	2.3283	13.299	30.9645	847.0224
45/90/0/0/90/-45	3.24	2.3283	13.299	30.9645	849.5584
45/90/0/0/90/-45	3.24	2.3398	13.0	30.418	845.3317
45/90/0/0/90/-45	3.24	2.3398	13.0	30.418	863.0837
45/90/0/0/90/-45	3.24	2.3398	13.0	30.418	862.2383
45/90/0/0/90/-45	3.24	2.3398	13.26	31.0264	845.3317
45/90/0/0/90/-45	3.24	2.3398	13.26	31.0264	847.8677
45/90/0/0/90/-45	3.24	2.3398	13.26	31.0264	849.5584
45/90/0/0/90/-45	3.24	2.3398	13.169	30.8135	845.3317
45/90/0/0/90/-45	3.24	2.3398	13.169	30.8135	861.393
45/90/0/0/90/-45	3.24	2.3398	13.169	30.8135	850.4037
45/90/-45/45/90/-45	3.24	2.303	13.0	29.939	848.7156
45/90/-45/45/90/-45	3.24	2.303	13.0	29.939	863.9925
45/90/-45/45/90/-45	3.24	2.303	13.0	29.939	871.631
45/90/-45/45/90/-45	3.24	2.303	13.104	30.1785	848.7156
45/90/-45/45/90/-45	3.24	2.303	13.104	30.1785	870.7823
45/90/-45/45/90/-45	3.24	2.303	13.104	30.1785	866.5387
45/90/-45/45/90/-45	3.24	2.303	13.091	30.1486	848.7156
45/90/-45/45/90/-45	3.24	2.303	13.091	30.1486	873.3284
45/90/-45/45/90/-45	3.24	2.303	13.091	30.1486	870.7823
45/90/-45/45/90/-45	3.24	2.3491	13.0	30.5378	848.7156
45/90/-45/45/90/-45	3.24	2.3491	13.0	30.5378	853.8079
45/90/-45/45/90/-45	3.24	2.3491	13.0	30.5378	849.5644
45/90/-45/45/90/-45	3.24	2.3491	13.091	30.7515	848.7156
45/90/-45/45/90/-45	3.24	2.3491	13.091	30.7515	861.4464
45/90/-45/45/90/-45	3.24	2.3491	13.091	30.7515	858.0515
45/90/-45/45/90/-45	3.24	2.3491	13.234	31.0875	848.7156
45/90/-45/45/90/-45	3.24	2.3491	13.234	31.0875	856.3541
45/90/-45/45/90/-45	3.24	2.3491	13.234	31.0875	862.2951
45/90/-45/45/90/-45	3.24	2.3675	13.0	30.7773	848.7156
45/90/-45/45/90/-45	3.24	2.3675	13.0	30.7773	865.69
45/90/-45/45/90/-45	3.24	2.3675	13.0	30.7773	855.5054
45/90/-45/45/90/-45	3.24	2.3675	13.013	30.8081	848.7156
45/90/-45/45/90/-45	3.24	2.3675	13.013	30.8081	855.5054
45/90/-45/45/90/-45	3.24	2.3675	13.013	30.8081	868.2361
45/90/-45/45/90/-45	3.24	2.3675	13.325	31.5467	848.7156
45/90/-45/45/90/-45	3.24	2.3675	13.325	31.5467	863.1438
45/90/-45/45/90/-45	3.24	2.3675	13.325	31.5467	863.1438
45/0/90/90/0/-45	3.24	2.303	13.0	29.939	870.4328
45/0/90/90/0/-45	3.24	2.303	13.0	29.939	873.0441
45/0/90/90/0/-45	3.24	2.303	13.0	29.939	889.5824
45/0/90/90/0/-45	3.24	2.303	13.299	30.6276	870.4328
45/0/90/90/0/-45	3.24	2.303	13.299	30.6276	880.878
45/0/90/90/0/-45	3.24	2.303	13.299	30.6276	885.2302
45/0/90/90/0/-45	3.24	2.303	13.0	29.939	870.4328
45/0/90/90/0/-45	3.24	2.303	13.0	29.939	880.878
45/0/90/90/0/-45	3.24	2.303	13.0	29.939	883.4893
45/0/90/90/0/-45	3.24	2.3214	13.0	30.1785	870.4328
45/0/90/90/0/-45	3.24	2.3214	13.0	30.1785	886.1006
45/0/90/90/0/-45	3.24	2.3214	13.0	30.1785	890.4528
45/0/90/90/0/-45	3.24	2.3214	13.364	31.0235	870.4328
45/0/90/90/0/-45	3.24	2.3214	13.364	31.0235	880.878
45/0/90/90/0/-45	3.24	2.3214	13.364	31.0235	890.4528
45/0/90/90/0/-45	3.24	2.3214	13.0	30.1785	870.4328
45/0/90/90/0/-45	3.24	2.3214	13.0	30.1785	886.9711
45/0/90/90/0/-45	3.24	2.3214	13.0	30.1785	873.9146
45/0/90/90/0/-45	3.24	2.3491	13.0	30.5378	870.4328
45/0/90/90/0/-45	3.24	2.3491	13.0	30.5378	893.0641
45/0/90/90/0/-45	3.24	2.3491	13.0	30.5378	880.0076
45/0/90/90/0/-45	3.24	2.3491	13.26	31.1485	870.4328
45/0/90/90/0/-45	3.24	2.3491	13.26	31.1485	882.6189
45/0/90/90/0/-45	3.24	2.3491	13.26	31.1485	882.6189
45/0/90/90/0/-45	3.24	2.3491	13.338	31.3318	870.4328
45/0/90/90/0/-45	3.24	2.3491	13.338	31.3318	892.1937
45/0/90/90/0/-45	3.24	2.3491	13.338	31.3318	886.9711
45/0/0/0/0/-45	3.24	2.303	13.0	29.939	874.8922
45/0/0/0/0/-45	3.24	2.303	13.0	29.939	898.5143
45/0/0/0/0/-45	3.24	2.303	13.0	29.939	896.7645
45/0/0/0/0/-45	3.24	2.303	13.026	29.9989	874.8922
45/0/0/0/0/-45	3.24	2.303	13.026	29.9989	885.3909
45/0/0/0/0/-45	3.24	2.303	13.026	29.9989	887.1407
45/0/0/0/0/-45	3.24	2.303	13.052	30.0588	874.8922
45/0/0/0/0/-45	3.24	2.303	13.052	30.0588	897.6394
45/0/0/0/0/-45	3.24	2.303	13.052	30.0588	879.2667
45/0/0/0/0/-45	3.24	2.3122	13.0	30.0588	874.8922
45/0/0/0/0/-45	3.24	2.3122	13.0	30.0588	888.0156
45/0/0/0/0/-45	3.24	2.3122	13.0	30.0588	888.8905
45/0/0/0/0/-45	3.24	2.3122	13.026	30.1189	874.8922
45/0/0/0/0/-45	3.24	2.3122	13.026	30.1189	883.6411
45/0/0/0/0/-45	3.24	2.3122	13.026	30.1189	895.8896
45/0/0/0/0/-45	3.24	2.3122	13.273	30.69	874.8922
45/0/0/0/0/-45	3.24	2.3122	13.273	30.69	884.516
45/0/0/0/0/-45	3.24	2.3122	13.273	30.69	893.2649
45/0/0/0/0/-45	3.24	2.3122	13.0	30.0588	874.8922
45/0/0/0/0/-45	3.24	2.3122	13.0	30.0588	899.3892
45/0/0/0/0/-45	3.24	2.3122	13.0	30.0588	885.3909
45/0/0/0/0/-45	3.24	2.3122	13.208	30.5397	874.8922
45/0/0/0/0/-45	3.24	2.3122	13.208	30.5397	881.8913
45/0/0/0/0/-45	3.24	2.3122	13.208	30.5397	884.516
45/0/0/0/0/-45	3.24	2.3122	13.312	30.7802	874.8922
45/0/0/0/0/-45	3.24	2.3122	13.312	30.7802	891.5151
45/0/0/0/0/-45	3.24	2.3122	13.312	30.7802	899.3892
45/0/-45/45/0/-45	3.24	2.303	13.0	29.939	875.6859
45/0/-45/45/0/-45	3.24	2.303	13.0	29.939	884.4427
45/0/-45/45/0/-45	3.24	2.303	13.0	29.939	886.1941
45/0/-45/45/0/-45	3.24	2.303	13.0	29.939	875.6859
45/0/-45/45/0/-45	3.24	2.303	13.0	29.939	886.1941
45/0/-45/45/0/-45	3.24	2.303	13.0	29.939	895.8266
45/0/-45/45/0/-45	3.24	2.303	13.195	30.3881	875.6859
45/0/-45/45/0/-45	3.24	2.303	13.195	30.3881	883.567
45/0/-45/45/0/-45	3.24	2.303	13.195	30.3881	888.8211
45/0/-45/45/0/-45	3.24	2.3422	13.0	30.448	875.6859
45/0/-45/45/0/-45	3.24	2.3422	13.0	30.448	878.3129
45/0/-45/45/0/-45	3.24	2.3422	13.0	30.448	879.1886
45/0/-45/45/0/-45	3.24	2.3422	13.234	30.996	875.6859
45/0/-45/45/0/-45	3.24	2.3422	13.234	30.996	878.3129
45/0/-45/45/0/-45	3.24	2.3422	13.234	30.996	898.4537
45/0/-45/45/0/-45	3.24	2.3422	13.182	30.8742	875.6859
45/0/-45/45/0/-45	3.24	2.3422	13.182	30.8742	888.8211
45/0/-45/45/0/-45	3.24	2.3422	13.182	30.8742	877.4372
45/0/-45/45/0/-45	3.24	2.3675	13.0	30.7773	875.6859
45/0/-45/45/0/-45	3.24	2.3675	13.0	30.7773	898.4537
45/0/-45/45/0/-45	3.24	2.3675	13.0	30.7773	897.578
45/0/-45/45/0/-45	3.24	2.3675	13.039	30.8696	875.6859
45/0/-45/45/0/-45	3.24	2.3675	13.039	30.8696	881.8157
45/0/-45/45/0/-45	3.24	2.3675	13.039	30.8696	895.8266
45/0/-45/45/0/-45	3.24	2.3675	13.273	31.4236	875.6859
45/0/-45/45/0/-45	3.24	2.3675	13.273	31.4236	898.4537
45/0/-45/45/0/-45	3.24	2.3675	13.273	31.4236	901.0807
45/-45/90/90/45/-45	3.24	2.303	13.0	29.939	849.0891
45/-45/90/90/45/-45	3.24	2.303	13.0	29.939	853.3346
45/-45/90/90/45/-45	3.24	2.303	13.0	29.939	872.0145
45/-45/90/90/45/-45	3.24	2.303	13.351	30.7474	849.0891
45/-45/90/90/45/-45	3.24	2.303	13.351	30.7474	869.4673
45/-45/90/90/45/-45	3.24	2.303	13.351	30.7474	850.7873
45/-45/90/90/45/-45	3.24	2.303	13.078	30.1186	849.0891
45/-45/90/90/45/-45	3.24	2.303	13.078	30.1186	849.9382
45/-45/90/90/45/-45	3.24	2.303	13.078	30.1186	860.9764
45/-45/90/90/45/-45	3.24	2.3445	13.0	30.4779	849.0891
45/-45/90/90/45/-45	3.24	2.3445	13.0	30.4779	849.9382
45/-45/90/90/45/-45	3.24	2.3445	13.0	30.4779	857.58
45/-45/90/90/45/-45	3.24	2.3445	13.013	30.5084	849.0891
45/-45/90/90/45/-45	3.24	2.3445	13.013	30.5084	855.8819
45/-45/90/90/45/-45	3.24	2.3445	13.013	30.5084	853.3346
45/-45/90/90/45/-45	3.24	2.3445	13.0	30.4779	849.0891
45/-45/90/90/45/-45	3.24	2.3445	13.0	30.4779	867.7691
45/-45/90/90/45/-45	3.24	2.3445	13.0	30.4779	854.1837
45/-45/90/90/45/-45	3.24	2.3445	13.0	30.4779	849.0891
45/-45/90/90/45/-45	3.24	2.3445	13.0	30.4779	857.58
45/-45/90/90/45/-45	3.24	2.3445	13.0	30.4779	859.2782
45/-45/90/90/45/-45	3.24	2.3445	13.286	31.1484	849.0891
45/-45/90/90/45/-45	3.24	2.3445	13.286	31.1484	849.0891
45/-45/90/90/45/-45	3.24	2.3445	13.286	31.1484	872.8636
45/-45/90/90/45/-45	3.24	2.3445	13.013	30.5084	849.0891
45/-45/90/90/45/-45	3.24	2.3445	13.013	30.5084	859.2782
45/-45/90/90/45/-45	3.24	2.3445	13.013	30.5084	871.1655
45/-45/0/0/45/-45	3.24	2.303	13.0	29.939	853.9799
45/-45/0/0/45/-45	3.24	2.303	13.0	29.939	859.1038
45/-45/0/0/45/-45	3.24	2.303	13.0	29.939	855.6879
45/-45/0/0/45/-45	3.24	2.303	13.195	30.3881	853.9799
45/-45/0/0/45/-45	3.24	2.303	13.195	30.3881	855.6879
45/-45/0/0/45/-45	3.24	2.303	13.195	30.3881	862.5197
45/-45/0/0/45/-45	3.24	2.303	13.052	30.0588	853.9799
45/-45/0/0/45/-45	3.24	2.303	13.052	30.0588	861.6658
45/-45/0/0/45/-45	3.24	2.303	13.052	30.0588	872.7675
45/-45/0/0/45/-45	3.24	2.3537	13.0	30.5977	853.9799
45/-45/0/0/45/-45	3.24	2.3537	13.0	30.5977	863.3737
45/-45/0/0/45/-45	3.24	2.3537	13.0	30.5977	868.4976
45/-45/0/0/45/-45	3.24	2.3537	13.182	31.026	853.9799
45/-45/0/0/45/-45	3.24	2.3537	13.182	31.026	876.1834
45/-45/0/0/45/-45	3.24	2.3537	13.182	31.026	875.3294
45/-45/0/0/45/-45	3.24	2.3537	13.052	30.72	853.9799
45/-45/0/0/45/-45	3.24	2.3537	13.052	30.72	871.0595
45/-45/0/0/45/-45	3.24	2.3537	13.052	30.72	861.6658
45/-45/0/0/45/-45	3.24	2.3468	13.0	30.5078	853.9799
45/-45/0/0/45/-45	3.24	2.3468	13.0	30.5078	876.1834
45/-45/0/0/45/-45	3.24	2.3468	13.0	30.5078	853.9799
45/-45/0/0/45/-45	3.24	2.3468	13.104	30.7519	853.9799
45/-45/0/0/45/-45	3.24	2.3468	13.104	30.7519	857.3959
45/-45/0/0/45/-45	3.24	2.3468	13.104	30.7519	866.7896
45/-45/0/0/45/-45	3.24	2.3468	13.156	30.8739	853.9799
45/-45/0/0/45/-45	3.24	2.3468	13.156	30.8739	861.6658
45/-45/0/0/45/-45	3.24	2.3468	13.156	30.8739	867.6436
