# Supplementary material for: Experimental and Numerical Investigation Integrated with Machine Learning (ML) for the Prediction Strategy of DP590/CFRP Composite Laminates
Source: Polymers (Basel). 2024 Jun 3;16(11):1589. doi: 10.3390/polym16111589 (PMC11174379; doi:10.3390/polym16111589)
Supplement: Supplementary file 1 [file polymers-16-01589-s001.zip › Data set/Expanded Tensile strength Dataset.txt]

0/90/0/90/0/90	3.24	12.5	2.3	28.75	578.9565
0/90/0/90/0/90	3.24	12.5	2.3	28.75	583.0092
0/90/0/90/0/90	3.24	12.5	2.3	28.75	592.8515
0/90/0/90/0/90	3.24	12.5	2.3345	29.1812	578.9565
0/90/0/90/0/90	3.24	12.5	2.3345	29.1812	580.1144
0/90/0/90/0/90	3.24	12.5	2.3345	29.1812	587.0619
0/90/0/90/0/90	3.24	12.5	2.3115	28.8937	578.9565
0/90/0/90/0/90	3.24	12.5	2.3115	28.8937	582.4303
0/90/0/90/0/90	3.24	12.5	2.3115	28.8937	583.5882
0/90/0/90/0/90	3.24	12.625	2.3	29.0375	578.9565
0/90/0/90/0/90	3.24	12.625	2.3	29.0375	594.0094
0/90/0/90/0/90	3.24	12.625	2.3	29.0375	587.0619
0/90/0/90/0/90	3.24	12.625	2.3092	29.1536	578.9565
0/90/0/90/0/90	3.24	12.625	2.3092	29.1536	594.5883
0/90/0/90/0/90	3.24	12.625	2.3092	29.1536	580.6934
0/90/0/90/0/90	3.24	12.625	2.3667	29.8796	578.9565
0/90/0/90/0/90	3.24	12.625	2.3667	29.8796	581.8513
0/90/0/90/0/90	3.24	12.625	2.3667	29.8796	594.5883
0/90/0/90/0/90	3.24	12.7125	2.3	29.2387	578.9565
0/90/0/90/0/90	3.24	12.7125	2.3	29.2387	587.6409
0/90/0/90/0/90	3.24	12.7125	2.3	29.2387	591.6936
0/90/0/90/0/90	3.24	12.7125	2.3368	29.7066	578.9565
0/90/0/90/0/90	3.24	12.7125	2.3368	29.7066	578.9565
0/90/0/90/0/90	3.24	12.7125	2.3368	29.7066	595.7463
0/90/0/90/0/90	3.24	12.7125	2.3345	29.6773	578.9565
0/90/0/90/0/90	3.24	12.7125	2.3345	29.6773	581.2723
0/90/0/90/0/90	3.24	12.7125	2.3345	29.6773	595.1673
0/0/0/0/0/0	3.24	12.5	2.3	28.75	819.9652
0/0/0/0/0/0	3.24	12.5	2.3	28.75	840.4643
0/0/0/0/0/0	3.24	12.5	2.3	28.75	832.2647
0/0/0/0/0/0	3.24	12.5	2.3115	28.8937	819.9652
0/0/0/0/0/0	3.24	12.5	2.3115	28.8937	822.4251
0/0/0/0/0/0	3.24	12.5	2.3115	28.8937	842.1043
0/0/0/0/0/0	3.24	12.5	2.3276	29.095	819.9652
0/0/0/0/0/0	3.24	12.5	2.3276	29.095	833.0847
0/0/0/0/0/0	3.24	12.5	2.3276	29.095	828.1649
0/0/0/0/0/0	3.24	12.6875	2.3	29.1812	819.9652
0/0/0/0/0/0	3.24	12.6875	2.3	29.1812	839.6444
0/0/0/0/0/0	3.24	12.6875	2.3	29.1812	838.0045
0/0/0/0/0/0	3.24	12.6875	2.3391	29.6773	819.9652
0/0/0/0/0/0	3.24	12.6875	2.3391	29.6773	819.9652
0/0/0/0/0/0	3.24	12.6875	2.3391	29.6773	832.2647
0/0/0/0/0/0	3.24	12.6875	2.3322	29.5898	819.9652
0/0/0/0/0/0	3.24	12.6875	2.3322	29.5898	842.1043
0/0/0/0/0/0	3.24	12.6875	2.3322	29.5898	833.0847
0/0/0/0/0/0	3.24	12.7125	2.3	29.2387	819.9652
0/0/0/0/0/0	3.24	12.7125	2.3	29.2387	838.8244
0/0/0/0/0/0	3.24	12.7125	2.3	29.2387	820.7852
0/0/0/0/0/0	3.24	12.7125	2.3023	29.268	819.9652
0/0/0/0/0/0	3.24	12.7125	2.3023	29.268	823.2451
0/0/0/0/0/0	3.24	12.7125	2.3023	29.268	838.0045
0/0/0/0/0/0	3.24	12.7125	2.3598	29.999	819.9652
0/0/0/0/0/0	3.24	12.7125	2.3598	29.999	833.9046
0/0/0/0/0/0	3.24	12.7125	2.3598	29.999	828.1649
90/90/90/90/90/90	3.24	12.5	2.3	28.75	307.0957
90/90/90/90/90/90	3.24	12.5	2.3	28.75	308.9382
90/90/90/90/90/90	3.24	12.5	2.3	28.75	307.4027
90/90/90/90/90/90	3.24	12.5	2.3391	29.2387	307.0957
90/90/90/90/90/90	3.24	12.5	2.3391	29.2387	307.7098
90/90/90/90/90/90	3.24	12.5	2.3391	29.2387	312.3163
90/90/90/90/90/90	3.24	12.5	2.3368	29.21	307.0957
90/90/90/90/90/90	3.24	12.5	2.3368	29.21	309.5524
90/90/90/90/90/90	3.24	12.5	2.3368	29.21	308.9382
90/90/90/90/90/90	3.24	12.7875	2.3	29.4112	307.0957
90/90/90/90/90/90	3.24	12.7875	2.3	29.4112	308.6311
90/90/90/90/90/90	3.24	12.7875	2.3	29.4112	310.1666
90/90/90/90/90/90	3.24	12.7875	2.3414	29.9407	307.0957
90/90/90/90/90/90	3.24	12.7875	2.3414	29.9407	308.324
90/90/90/90/90/90	3.24	12.7875	2.3414	29.9407	310.1666
90/90/90/90/90/90	3.24	12.7875	2.323	29.7054	307.0957
90/90/90/90/90/90	3.24	12.7875	2.323	29.7054	315.3872
90/90/90/90/90/90	3.24	12.7875	2.323	29.7054	312.0092
90/90/90/90/90/90	3.24	12.7	2.3	29.21	307.0957
90/90/90/90/90/90	3.24	12.7	2.3	29.21	311.0879
90/90/90/90/90/90	3.24	12.7	2.3	29.21	310.7808
90/90/90/90/90/90	3.24	12.7	2.3276	29.5605	307.0957
90/90/90/90/90/90	3.24	12.7	2.3276	29.5605	308.324
90/90/90/90/90/90	3.24	12.7	2.3276	29.5605	309.2453
90/90/90/90/90/90	3.24	12.7	2.3322	29.6189	307.0957
90/90/90/90/90/90	3.24	12.7	2.3322	29.6189	307.4027
90/90/90/90/90/90	3.24	12.7	2.3322	29.6189	311.0879
45/-45/45/-45/45/-45	3.24	12.5	2.3	28.75	358.9217
45/-45/45/-45/45/-45	3.24	12.5	2.3	28.75	359.6396
45/-45/45/-45/45/-45	3.24	12.5	2.3	28.75	367.1769
45/-45/45/-45/45/-45	3.24	12.5	2.3023	28.7787	358.9217
45/-45/45/-45/45/-45	3.24	12.5	2.3023	28.7787	366.1002
45/-45/45/-45/45/-45	3.24	12.5	2.3023	28.7787	361.4342
45/-45/45/-45/45/-45	3.24	12.5	2.3184	28.98	358.9217
45/-45/45/-45/45/-45	3.24	12.5	2.3184	28.98	362.8699
45/-45/45/-45/45/-45	3.24	12.5	2.3184	28.98	366.4591
45/-45/45/-45/45/-45	3.24	12.75	2.3	29.325	358.9217
45/-45/45/-45/45/-45	3.24	12.75	2.3	29.325	364.6645
45/-45/45/-45/45/-45	3.24	12.75	2.3	29.325	366.1002
45/-45/45/-45/45/-45	3.24	12.75	2.3368	29.7942	358.9217
45/-45/45/-45/45/-45	3.24	12.75	2.3368	29.7942	365.7413
45/-45/45/-45/45/-45	3.24	12.75	2.3368	29.7942	368.6126
45/-45/45/-45/45/-45	3.24	12.75	2.3069	29.413	358.9217
45/-45/45/-45/45/-45	3.24	12.75	2.3069	29.413	361.7931
45/-45/45/-45/45/-45	3.24	12.75	2.3069	29.413	363.9466
45/-45/45/-45/45/-45	3.24	12.55	2.3	28.865	358.9217
45/-45/45/-45/45/-45	3.24	12.55	2.3	28.865	361.0753
45/-45/45/-45/45/-45	3.24	12.55	2.3	28.865	366.818
45/-45/45/-45/45/-45	3.24	12.55	2.3253	29.1825	358.9217
45/-45/45/-45/45/-45	3.24	12.55	2.3253	29.1825	365.0234
45/-45/45/-45/45/-45	3.24	12.55	2.3253	29.1825	364.3056
45/-45/45/-45/45/-45	3.24	12.55	2.3437	29.4134	358.9217
45/-45/45/-45/45/-45	3.24	12.55	2.3437	29.4134	365.7413
45/-45/45/-45/45/-45	3.24	12.55	2.3437	29.4134	368.2537
0/90/90/90/90/0	3.24	12.5	2.3	28.75	609.3565
0/90/90/90/90/0	3.24	12.5	2.3	28.75	616.6688
0/90/90/90/90/0	3.24	12.5	2.3	28.75	610.5752
0/90/90/90/90/0	3.24	12.5	2.3483	29.3537	609.3565
0/90/90/90/90/0	3.24	12.5	2.3483	29.3537	617.8875
0/90/90/90/90/0	3.24	12.5	2.3483	29.3537	614.8407
0/90/90/90/90/0	3.24	12.5	2.3184	28.98	609.3565
0/90/90/90/90/0	3.24	12.5	2.3184	28.98	612.4033
0/90/90/90/90/0	3.24	12.5	2.3184	28.98	611.7939
0/90/90/90/90/0	3.24	12.85	2.3	29.555	609.3565
0/90/90/90/90/0	3.24	12.85	2.3	29.555	623.9811
0/90/90/90/90/0	3.24	12.85	2.3	29.555	609.9659
0/90/90/90/90/0	3.24	12.85	2.323	29.8505	609.3565
0/90/90/90/90/0	3.24	12.85	2.323	29.8505	622.153
0/90/90/90/90/0	3.24	12.85	2.323	29.8505	619.1062
0/90/90/90/90/0	3.24	12.85	2.346	30.1461	609.3565
0/90/90/90/90/0	3.24	12.85	2.346	30.1461	618.4969
0/90/90/90/90/0	3.24	12.85	2.346	30.1461	614.8407
0/90/90/90/90/0	3.24	12.575	2.3	28.9225	609.3565
0/90/90/90/90/0	3.24	12.575	2.3	28.9225	617.8875
0/90/90/90/90/0	3.24	12.575	2.3	28.9225	611.7939
0/90/90/90/90/0	3.24	12.575	2.3552	29.6166	609.3565
0/90/90/90/90/0	3.24	12.575	2.3552	29.6166	626.4185
0/90/90/90/90/0	3.24	12.575	2.3552	29.6166	615.4501
0/90/90/90/90/0	3.24	12.575	2.3644	29.7323	609.3565
0/90/90/90/90/0	3.24	12.575	2.3644	29.7323	622.153
0/90/90/90/90/0	3.24	12.575	2.3644	29.7323	614.8407
0/90/0/0/90/0	3.24	12.5	2.3	28.75	663.3043
0/90/0/0/90/0	3.24	12.5	2.3	28.75	680.5503
0/90/0/0/90/0	3.24	12.5	2.3	28.75	663.9677
0/90/0/0/90/0	3.24	12.5	2.3023	28.7787	663.3043
0/90/0/0/90/0	3.24	12.5	2.3023	28.7787	680.5503
0/90/0/0/90/0	3.24	12.5	2.3023	28.7787	677.897
0/90/0/0/90/0	3.24	12.5	2.3023	28.7787	663.3043
0/90/0/0/90/0	3.24	12.5	2.3023	28.7787	673.2539
0/90/0/0/90/0	3.24	12.5	2.3023	28.7787	679.2237
0/90/0/0/90/0	3.24	12.725	2.3	29.2675	663.3043
0/90/0/0/90/0	3.24	12.725	2.3	29.2675	663.3043
0/90/0/0/90/0	3.24	12.725	2.3	29.2675	669.2741
0/90/0/0/90/0	3.24	12.725	2.3	29.2675	663.3043
0/90/0/0/90/0	3.24	12.725	2.3	29.2675	669.2741
0/90/0/0/90/0	3.24	12.725	2.3	29.2675	677.2337
0/90/0/0/90/0	3.24	12.725	2.3046	29.326	663.3043
0/90/0/0/90/0	3.24	12.725	2.3046	29.326	680.5503
0/90/0/0/90/0	3.24	12.725	2.3046	29.326	664.631
0/90/0/0/90/0	3.24	12.6125	2.3	29.0087	663.3043
0/90/0/0/90/0	3.24	12.6125	2.3	29.0087	673.2539
0/90/0/0/90/0	3.24	12.6125	2.3	29.0087	669.9374
0/90/0/0/90/0	3.24	12.6125	2.3644	29.821	663.3043
0/90/0/0/90/0	3.24	12.6125	2.3644	29.821	682.5402
0/90/0/0/90/0	3.24	12.6125	2.3644	29.821	677.897
0/90/0/0/90/0	3.24	12.6125	2.3345	29.4439	663.3043
0/90/0/0/90/0	3.24	12.6125	2.3345	29.4439	666.6209
0/90/0/0/90/0	3.24	12.6125	2.3345	29.4439	668.6108
0/90/45/-45/90/0	3.24	12.5	2.3	28.75	530.087
0/90/45/-45/90/0	3.24	12.5	2.3	28.75	536.9781
0/90/45/-45/90/0	3.24	12.5	2.3	28.75	531.6772
0/90/45/-45/90/0	3.24	12.5	2.3644	29.555	530.087
0/90/45/-45/90/0	3.24	12.5	2.3644	29.555	544.9294
0/90/45/-45/90/0	3.24	12.5	2.3644	29.555	541.7489
0/90/45/-45/90/0	3.24	12.5	2.3138	28.9225	530.087
0/90/45/-45/90/0	3.24	12.5	2.3138	28.9225	539.0984
0/90/45/-45/90/0	3.24	12.5	2.3138	28.9225	533.2675
0/90/45/-45/90/0	3.24	12.7125	2.3	29.2387	530.087
0/90/45/-45/90/0	3.24	12.7125	2.3	29.2387	541.7489
0/90/45/-45/90/0	3.24	12.7125	2.3	29.2387	540.1586
0/90/45/-45/90/0	3.24	12.7125	2.3023	29.268	530.087
0/90/45/-45/90/0	3.24	12.7125	2.3023	29.268	537.5082
0/90/45/-45/90/0	3.24	12.7125	2.3023	29.268	535.9179
0/90/45/-45/90/0	3.24	12.7125	2.3437	29.7943	530.087
0/90/45/-45/90/0	3.24	12.7125	2.3437	29.7943	530.617
0/90/45/-45/90/0	3.24	12.7125	2.3437	29.7943	536.9781
0/90/45/-45/90/0	3.24	12.8	2.3	29.44	530.087
0/90/45/-45/90/0	3.24	12.8	2.3	29.44	540.6887
0/90/45/-45/90/0	3.24	12.8	2.3	29.44	530.087
0/90/45/-45/90/0	3.24	12.8	2.3138	29.6166	530.087
0/90/45/-45/90/0	3.24	12.8	2.3138	29.6166	531.1471
0/90/45/-45/90/0	3.24	12.8	2.3138	29.6166	538.5683
0/90/45/-45/90/0	3.24	12.8	2.3023	29.4694	530.087
0/90/45/-45/90/0	3.24	12.8	2.3023	29.4694	538.5683
0/90/45/-45/90/0	3.24	12.8	2.3023	29.4694	530.617
0/0/90/90/0/0	3.24	12.5	2.3	28.75	662.9565
0/0/90/90/0/0	3.24	12.5	2.3	28.75	665.6083
0/0/90/90/0/0	3.24	12.5	2.3	28.75	662.9565
0/0/90/90/0/0	3.24	12.5	2.3161	28.9512	662.9565
0/0/90/90/0/0	3.24	12.5	2.3161	28.9512	666.2713
0/0/90/90/0/0	3.24	12.5	2.3161	28.9512	682.1823
0/0/90/90/0/0	3.24	12.5	2.3253	29.0662	662.9565
0/0/90/90/0/0	3.24	12.5	2.3253	29.0662	673.5638
0/0/90/90/0/0	3.24	12.5	2.3253	29.0662	665.6083
0/0/90/90/0/0	3.24	12.575	2.3	28.9225	662.9565
0/0/90/90/0/0	3.24	12.575	2.3	28.9225	669.5861
0/0/90/90/0/0	3.24	12.575	2.3	28.9225	668.2602
0/0/90/90/0/0	3.24	12.575	2.3253	29.2406	662.9565
0/0/90/90/0/0	3.24	12.575	2.3253	29.2406	680.1934
0/0/90/90/0/0	3.24	12.575	2.3253	29.2406	682.1823
0/0/90/90/0/0	3.24	12.575	2.3368	29.3853	662.9565
0/0/90/90/0/0	3.24	12.575	2.3368	29.3853	679.5304
0/0/90/90/0/0	3.24	12.575	2.3368	29.3853	668.2602
0/0/90/90/0/0	3.24	12.6	2.3	28.98	662.9565
0/0/90/90/0/0	3.24	12.6	2.3	28.98	672.2379
0/0/90/90/0/0	3.24	12.6	2.3	28.98	680.8563
0/0/90/90/0/0	3.24	12.6	2.3046	29.038	662.9565
0/0/90/90/0/0	3.24	12.6	2.3046	29.038	678.8675
0/0/90/90/0/0	3.24	12.6	2.3046	29.038	671.575
0/0/90/90/0/0	3.24	12.6	2.3437	29.5306	662.9565
0/0/90/90/0/0	3.24	12.6	2.3437	29.5306	672.9009
0/0/90/90/0/0	3.24	12.6	2.3437	29.5306	673.5638
0/0/45/-45/0/0	3.24	12.5	2.3	28.75	686.2609
0/0/45/-45/0/0	3.24	12.5	2.3	28.75	696.5548
0/0/45/-45/0/0	3.24	12.5	2.3	28.75	697.241
0/0/45/-45/0/0	3.24	12.5	2.3552	29.44	686.2609
0/0/45/-45/0/0	3.24	12.5	2.3552	29.44	689.6922
0/0/45/-45/0/0	3.24	12.5	2.3552	29.44	704.1037
0/0/45/-45/0/0	3.24	12.5	2.3621	29.5262	686.2609
0/0/45/-45/0/0	3.24	12.5	2.3621	29.5262	704.1037
0/0/45/-45/0/0	3.24	12.5	2.3621	29.5262	699.9861
0/0/45/-45/0/0	3.24	12.8625	2.3	29.5837	686.2609
0/0/45/-45/0/0	3.24	12.8625	2.3	29.5837	686.9471
0/0/45/-45/0/0	3.24	12.8625	2.3	29.5837	697.9273
0/0/45/-45/0/0	3.24	12.8625	2.3345	30.0275	686.2609
0/0/45/-45/0/0	3.24	12.8625	2.3345	30.0275	697.9273
0/0/45/-45/0/0	3.24	12.8625	2.3345	30.0275	697.241
0/0/45/-45/0/0	3.24	12.8625	2.3483	30.205	686.2609
0/0/45/-45/0/0	3.24	12.8625	2.3483	30.205	696.5548
0/0/45/-45/0/0	3.24	12.8625	2.3483	30.205	693.1235
0/0/45/-45/0/0	3.24	12.5375	2.3	28.8362	686.2609
0/0/45/-45/0/0	3.24	12.5375	2.3	28.8362	686.9471
0/0/45/-45/0/0	3.24	12.5375	2.3	28.8362	705.4762
0/0/45/-45/0/0	3.24	12.5375	2.3552	29.5283	686.2609
0/0/45/-45/0/0	3.24	12.5375	2.3552	29.5283	699.2998
0/0/45/-45/0/0	3.24	12.5375	2.3552	29.5283	695.8685
0/0/45/-45/0/0	3.24	12.5375	2.3644	29.6437	686.2609
0/0/45/-45/0/0	3.24	12.5375	2.3644	29.6437	696.5548
0/0/45/-45/0/0	3.24	12.5375	2.3644	29.6437	693.8097
0/45/90/90/-45/0	3.24	12.5	2.3	28.75	524.3478
0/45/90/90/-45/0	3.24	12.5	2.3	28.75	531.6887
0/45/90/90/-45/0	3.24	12.5	2.3	28.75	528.5426
0/45/90/90/-45/0	3.24	12.5	2.3092	28.865	524.3478
0/45/90/90/-45/0	3.24	12.5	2.3092	28.865	535.8835
0/45/90/90/-45/0	3.24	12.5	2.3092	28.865	536.9322
0/45/90/90/-45/0	3.24	12.5	2.346	29.325	524.3478
0/45/90/90/-45/0	3.24	12.5	2.346	29.325	537.4565
0/45/90/90/-45/0	3.24	12.5	2.346	29.325	524.8722
0/45/90/90/-45/0	3.24	12.65	2.3	29.095	524.3478
0/45/90/90/-45/0	3.24	12.65	2.3	29.095	527.4939
0/45/90/90/-45/0	3.24	12.65	2.3	29.095	530.1157
0/45/90/90/-45/0	3.24	12.65	2.3253	29.415	524.3478
0/45/90/90/-45/0	3.24	12.65	2.3253	29.415	538.5052
0/45/90/90/-45/0	3.24	12.65	2.3253	29.415	528.5426
0/45/90/90/-45/0	3.24	12.65	2.3644	29.9097	524.3478
0/45/90/90/-45/0	3.24	12.65	2.3644	29.9097	530.1157
0/45/90/90/-45/0	3.24	12.65	2.3644	29.9097	534.8348
0/45/90/90/-45/0	3.24	12.75	2.3	29.325	524.3478
0/45/90/90/-45/0	3.24	12.75	2.3	29.325	528.0183
0/45/90/90/-45/0	3.24	12.75	2.3	29.325	531.1643
0/45/90/90/-45/0	3.24	12.75	2.3529	29.9995	524.3478
0/45/90/90/-45/0	3.24	12.75	2.3529	29.9995	536.4078
0/45/90/90/-45/0	3.24	12.75	2.3529	29.9995	530.1157
0/45/90/90/-45/0	3.24	12.75	2.3322	29.7355	524.3478
0/45/90/90/-45/0	3.24	12.75	2.3322	29.7355	533.2617
0/45/90/90/-45/0	3.24	12.75	2.3322	29.7355	528.5426
0/45/0/0/-45/0	3.24	12.5	2.3	28.75	684.6957
0/45/0/0/-45/0	3.24	12.5	2.3	28.75	686.7497
0/45/0/0/-45/0	3.24	12.5	2.3	28.75	686.065
0/45/0/0/-45/0	3.24	12.5	2.3115	28.8937	684.6957
0/45/0/0/-45/0	3.24	12.5	2.3115	28.8937	701.1283
0/45/0/0/-45/0	3.24	12.5	2.3115	28.8937	697.0202
0/45/0/0/-45/0	3.24	12.5	2.323	29.0375	684.6957
0/45/0/0/-45/0	3.24	12.5	2.323	29.0375	684.6957
0/45/0/0/-45/0	3.24	12.5	2.323	29.0375	691.5426
0/45/0/0/-45/0	3.24	12.525	2.3	28.8075	684.6957
0/45/0/0/-45/0	3.24	12.525	2.3	28.8075	685.3803
0/45/0/0/-45/0	3.24	12.525	2.3	28.8075	692.2273
0/45/0/0/-45/0	3.24	12.525	2.3276	29.1532	684.6957
0/45/0/0/-45/0	3.24	12.525	2.3276	29.1532	695.6508
0/45/0/0/-45/0	3.24	12.525	2.3276	29.1532	700.4437
0/45/0/0/-45/0	3.24	12.525	2.3184	29.038	684.6957
0/45/0/0/-45/0	3.24	12.525	2.3184	29.038	695.6508
0/45/0/0/-45/0	3.24	12.525	2.3184	29.038	694.2814
0/45/0/0/-45/0	3.24	12.6875	2.3	29.1812	684.6957
0/45/0/0/-45/0	3.24	12.6875	2.3	29.1812	697.0202
0/45/0/0/-45/0	3.24	12.6875	2.3	29.1812	703.8671
0/45/0/0/-45/0	3.24	12.6875	2.3644	29.9983	684.6957
0/45/0/0/-45/0	3.24	12.6875	2.3644	29.9983	687.4344
0/45/0/0/-45/0	3.24	12.6875	2.3644	29.9983	689.4885
0/45/0/0/-45/0	3.24	12.6875	2.3529	29.8524	684.6957
0/45/0/0/-45/0	3.24	12.6875	2.3529	29.8524	686.7497
0/45/0/0/-45/0	3.24	12.6875	2.3529	29.8524	690.8579
0/45/-45/45/-45/0	3.24	12.5	2.3	28.75	523.4783
0/45/-45/45/-45/0	3.24	12.5	2.3	28.75	534.4713
0/45/-45/45/-45/0	3.24	12.5	2.3	28.75	532.9009
0/45/-45/45/-45/0	3.24	12.5	2.3115	28.8937	523.4783
0/45/-45/45/-45/0	3.24	12.5	2.3115	28.8937	527.6661
0/45/-45/45/-45/0	3.24	12.5	2.3115	28.8937	533.4243
0/45/-45/45/-45/0	3.24	12.5	2.3161	28.9512	523.4783
0/45/-45/45/-45/0	3.24	12.5	2.3161	28.9512	530.807
0/45/-45/45/-45/0	3.24	12.5	2.3161	28.9512	525.5722
0/45/-45/45/-45/0	3.24	12.6125	2.3	29.0087	523.4783
0/45/-45/45/-45/0	3.24	12.6125	2.3	29.0087	535.5183
0/45/-45/45/-45/0	3.24	12.6125	2.3	29.0087	537.0887
0/45/-45/45/-45/0	3.24	12.6125	2.3437	29.5599	523.4783
0/45/-45/45/-45/0	3.24	12.6125	2.3437	29.5599	533.9478
0/45/-45/45/-45/0	3.24	12.6125	2.3437	29.5599	529.76
0/45/-45/45/-45/0	3.24	12.6125	2.3414	29.5309	523.4783
0/45/-45/45/-45/0	3.24	12.6125	2.3414	29.5309	536.0417
0/45/-45/45/-45/0	3.24	12.6125	2.3414	29.5309	526.0957
0/45/-45/45/-45/0	3.24	12.775	2.3	29.3825	523.4783
0/45/-45/45/-45/0	3.24	12.775	2.3	29.3825	531.8539
0/45/-45/45/-45/0	3.24	12.775	2.3	29.3825	526.0957
0/45/-45/45/-45/0	3.24	12.775	2.3483	29.9995	523.4783
0/45/-45/45/-45/0	3.24	12.775	2.3483	29.9995	531.3304
0/45/-45/45/-45/0	3.24	12.775	2.3483	29.9995	525.0487
0/45/-45/45/-45/0	3.24	12.775	2.3276	29.7351	523.4783
0/45/-45/45/-45/0	3.24	12.775	2.3276	29.7351	537.0887
0/45/-45/45/-45/0	3.24	12.775	2.3276	29.7351	526.0957
90/90/0/0/90/90	3.24	12.5	2.3	28.75	510.6087
90/90/0/0/90/90	3.24	12.5	2.3	28.75	517.7572
90/90/0/0/90/90	3.24	12.5	2.3	28.75	515.7148
90/90/0/0/90/90	3.24	12.5	2.3368	29.21	510.6087
90/90/0/0/90/90	3.24	12.5	2.3368	29.21	511.6299
90/90/0/0/90/90	3.24	12.5	2.3368	29.21	519.7997
90/90/0/0/90/90	3.24	12.5	2.3667	29.5837	510.6087
90/90/0/0/90/90	3.24	12.5	2.3667	29.5837	511.1193
90/90/0/0/90/90	3.24	12.5	2.3667	29.5837	522.8633
90/90/0/0/90/90	3.24	12.5375	2.3	28.8362	510.6087
90/90/0/0/90/90	3.24	12.5375	2.3	28.8362	519.7997
90/90/0/0/90/90	3.24	12.5375	2.3	28.8362	523.3739
90/90/0/0/90/90	3.24	12.5375	2.3161	29.0381	510.6087
90/90/0/0/90/90	3.24	12.5375	2.3161	29.0381	512.1405
90/90/0/0/90/90	3.24	12.5375	2.3161	29.0381	521.8421
90/90/0/0/90/90	3.24	12.5375	2.3161	29.0381	510.6087
90/90/0/0/90/90	3.24	12.5375	2.3161	29.0381	512.6511
90/90/0/0/90/90	3.24	12.5375	2.3161	29.0381	517.2466
90/90/0/0/90/90	3.24	12.6625	2.3	29.1237	510.6087
90/90/0/0/90/90	3.24	12.6625	2.3	29.1237	514.183
90/90/0/0/90/90	3.24	12.6625	2.3	29.1237	514.6936
90/90/0/0/90/90	3.24	12.6625	2.3345	29.5606	510.6087
90/90/0/0/90/90	3.24	12.6625	2.3345	29.5606	518.2678
90/90/0/0/90/90	3.24	12.6625	2.3345	29.5606	524.3951
90/90/0/0/90/90	3.24	12.6625	2.3529	29.7936	510.6087
90/90/0/0/90/90	3.24	12.6625	2.3529	29.7936	513.6723
90/90/0/0/90/90	3.24	12.6625	2.3529	29.7936	514.6936
90/90/45/-45/90/90	3.24	12.5	2.3	28.75	338.087
90/90/45/-45/90/90	3.24	12.5	2.3	28.75	347.8915
90/90/45/-45/90/90	3.24	12.5	2.3	28.75	345.5249
90/90/45/-45/90/90	3.24	12.5	2.3276	29.095	338.087
90/90/45/-45/90/90	3.24	12.5	2.3276	29.095	338.7631
90/90/45/-45/90/90	3.24	12.5	2.3276	29.095	347.5534
90/90/45/-45/90/90	3.24	12.5	2.3	28.75	338.087
90/90/45/-45/90/90	3.24	12.5	2.3	28.75	342.144
90/90/45/-45/90/90	3.24	12.5	2.3	28.75	345.863
90/90/45/-45/90/90	3.24	12.8375	2.3	29.5262	338.087
90/90/45/-45/90/90	3.24	12.8375	2.3	29.5262	339.7774
90/90/45/-45/90/90	3.24	12.8375	2.3	29.5262	341.4678
90/90/45/-45/90/90	3.24	12.8375	2.3253	29.851	338.087
90/90/45/-45/90/90	3.24	12.8375	2.3253	29.851	343.4963
90/90/45/-45/90/90	3.24	12.8375	2.3253	29.851	344.8487
90/90/45/-45/90/90	3.24	12.8375	2.3575	30.2644	338.087
90/90/45/-45/90/90	3.24	12.8375	2.3575	30.2644	338.087
90/90/45/-45/90/90	3.24	12.8375	2.3575	30.2644	341.4678
90/90/45/-45/90/90	3.24	12.725	2.3	29.2675	338.087
90/90/45/-45/90/90	3.24	12.725	2.3	29.2675	347.5534
90/90/45/-45/90/90	3.24	12.725	2.3	29.2675	341.8059
90/90/45/-45/90/90	3.24	12.725	2.3437	29.8236	338.087
90/90/45/-45/90/90	3.24	12.725	2.3437	29.8236	341.1297
90/90/45/-45/90/90	3.24	12.725	2.3437	29.8236	340.1155
90/90/45/-45/90/90	3.24	12.725	2.3	29.2675	338.087
90/90/45/-45/90/90	3.24	12.725	2.3	29.2675	345.5249
90/90/45/-45/90/90	3.24	12.725	2.3	29.2675	346.5391
90/0/90/90/0/90	3.24	12.5	2.3	28.75	606.6087
90/0/90/90/0/90	3.24	12.5	2.3	28.75	619.3475
90/0/90/90/0/90	3.24	12.5	2.3	28.75	618.7409
90/0/90/90/0/90	3.24	12.5	2.3138	28.9225	606.6087
90/0/90/90/0/90	3.24	12.5	2.3138	28.9225	613.888
90/0/90/90/0/90	3.24	12.5	2.3138	28.9225	615.1012
90/0/90/90/0/90	3.24	12.5	2.3299	29.1237	606.6087
90/0/90/90/0/90	3.24	12.5	2.3299	29.1237	606.6087
90/0/90/90/0/90	3.24	12.5	2.3299	29.1237	615.7078
90/0/90/90/0/90	3.24	12.7	2.3	29.21	606.6087
90/0/90/90/0/90	3.24	12.7	2.3	29.21	618.7409
90/0/90/90/0/90	3.24	12.7	2.3	29.21	618.7409
90/0/90/90/0/90	3.24	12.7	2.3368	29.6774	606.6087
90/0/90/90/0/90	3.24	12.7	2.3368	29.6774	614.4946
90/0/90/90/0/90	3.24	12.7	2.3368	29.6774	606.6087
90/0/90/90/0/90	3.24	12.7	2.3575	29.9402	606.6087
90/0/90/90/0/90	3.24	12.7	2.3575	29.9402	618.1343
90/0/90/90/0/90	3.24	12.7	2.3575	29.9402	623.5937
90/0/90/90/0/90	3.24	12.75	2.3	29.325	606.6087
90/0/90/90/0/90	3.24	12.75	2.3	29.325	608.4285
90/0/90/90/0/90	3.24	12.75	2.3	29.325	607.2153
90/0/90/90/0/90	3.24	12.75	2.3253	29.6476	606.6087
90/0/90/90/0/90	3.24	12.75	2.3253	29.6476	609.6417
90/0/90/90/0/90	3.24	12.75	2.3253	29.6476	612.6748
90/0/90/90/0/90	3.24	12.75	2.3115	29.4716	606.6087
90/0/90/90/0/90	3.24	12.75	2.3115	29.4716	616.3144
90/0/90/90/0/90	3.24	12.75	2.3115	29.4716	619.9541
90/0/0/0/0/90	3.24	12.5	2.3	28.75	662.2609
90/0/0/0/0/90	3.24	12.5	2.3	28.75	675.5061
90/0/0/0/0/90	3.24	12.5	2.3	28.75	664.9099
90/0/0/0/0/90	3.24	12.5	2.3207	29.0087	662.2609
90/0/0/0/0/90	3.24	12.5	2.3207	29.0087	671.5325
90/0/0/0/0/90	3.24	12.5	2.3207	29.0087	667.559
90/0/0/0/0/90	3.24	12.5	2.3391	29.2387	662.2609
90/0/0/0/0/90	3.24	12.5	2.3391	29.2387	672.1948
90/0/0/0/0/90	3.24	12.5	2.3391	29.2387	675.5061
90/0/0/0/0/90	3.24	12.675	2.3	29.1525	662.2609
90/0/0/0/0/90	3.24	12.675	2.3	29.1525	680.1419
90/0/0/0/0/90	3.24	12.675	2.3	29.1525	668.2212
90/0/0/0/0/90	3.24	12.675	2.3046	29.2108	662.2609
90/0/0/0/0/90	3.24	12.675	2.3046	29.2108	662.9231
90/0/0/0/0/90	3.24	12.675	2.3046	29.2108	666.8967
90/0/0/0/0/90	3.24	12.675	2.3253	29.4732	662.2609
90/0/0/0/0/90	3.24	12.675	2.3253	29.4732	680.8042
90/0/0/0/0/90	3.24	12.675	2.3253	29.4732	666.2344
90/0/0/0/0/90	3.24	12.5125	2.3	28.7787	662.2609
90/0/0/0/0/90	3.24	12.5125	2.3	28.7787	667.559
90/0/0/0/0/90	3.24	12.5125	2.3	28.7787	676.8306
90/0/0/0/0/90	3.24	12.5125	2.3552	29.4694	662.2609
90/0/0/0/0/90	3.24	12.5125	2.3552	29.4694	665.5722
90/0/0/0/0/90	3.24	12.5125	2.3552	29.4694	678.1551
90/0/0/0/0/90	3.24	12.5125	2.3184	29.009	662.2609
90/0/0/0/0/90	3.24	12.5125	2.3184	29.009	681.4664
90/0/0/0/0/90	3.24	12.5125	2.3184	29.009	678.8174
90/0/45/-45/0/90	3.24	12.5	2.3	28.75	529.7391
90/0/45/-45/0/90	3.24	12.5	2.3	28.75	541.9231
90/0/45/-45/0/90	3.24	12.5	2.3	28.75	535.5663
90/0/45/-45/0/90	3.24	12.5	2.3046	28.8075	529.7391
90/0/45/-45/0/90	3.24	12.5	2.3046	28.8075	537.6852
90/0/45/-45/0/90	3.24	12.5	2.3046	28.8075	541.3934
90/0/45/-45/0/90	3.24	12.5	2.3276	29.095	529.7391
90/0/45/-45/0/90	3.24	12.5	2.3276	29.095	537.1555
90/0/45/-45/0/90	3.24	12.5	2.3276	29.095	541.3934
90/0/45/-45/0/90	3.24	12.85	2.3	29.555	529.7391
90/0/45/-45/0/90	3.24	12.85	2.3	29.555	541.9231
90/0/45/-45/0/90	3.24	12.85	2.3	29.555	532.3878
90/0/45/-45/0/90	3.24	12.85	2.3069	29.6437	529.7391
90/0/45/-45/0/90	3.24	12.85	2.3069	29.6437	543.5123
90/0/45/-45/0/90	3.24	12.85	2.3069	29.6437	538.215
90/0/45/-45/0/90	3.24	12.85	2.3621	30.353	529.7391
90/0/45/-45/0/90	3.24	12.85	2.3621	30.353	535.0365
90/0/45/-45/0/90	3.24	12.85	2.3621	30.353	540.3339
90/0/45/-45/0/90	3.24	12.575	2.3	28.9225	529.7391
90/0/45/-45/0/90	3.24	12.575	2.3	28.9225	544.0421
90/0/45/-45/0/90	3.24	12.575	2.3	28.9225	532.9176
90/0/45/-45/0/90	3.24	12.575	2.3529	29.5877	529.7391
90/0/45/-45/0/90	3.24	12.575	2.3529	29.5877	538.7447
90/0/45/-45/0/90	3.24	12.575	2.3529	29.5877	540.3339
90/0/45/-45/0/90	3.24	12.575	2.3069	29.0093	529.7391
90/0/45/-45/0/90	3.24	12.575	2.3069	29.0093	533.977
90/0/45/-45/0/90	3.24	12.575	2.3069	29.0093	543.5123
90/45/-45/45/-45/90	3.24	12.5	2.3	28.75	376.0
90/45/-45/45/-45/90	3.24	12.5	2.3	28.75	383.52
90/45/-45/45/-45/90	3.24	12.5	2.3	28.75	378.632
90/45/-45/45/-45/90	3.24	12.5	2.3115	28.8937	376.0
90/45/-45/45/-45/90	3.24	12.5	2.3115	28.8937	382.768
90/45/-45/45/-45/90	3.24	12.5	2.3115	28.8937	380.512
90/45/-45/45/-45/90	3.24	12.5	2.3506	29.3825	376.0
90/45/-45/45/-45/90	3.24	12.5	2.3506	29.3825	385.024
90/45/-45/45/-45/90	3.24	12.5	2.3506	29.3825	381.64
90/45/-45/45/-45/90	3.24	12.55	2.3	28.865	376.0
90/45/-45/45/-45/90	3.24	12.55	2.3	28.865	381.64
90/45/-45/45/-45/90	3.24	12.55	2.3	28.865	376.376
90/45/-45/45/-45/90	3.24	12.55	2.346	29.4423	376.0
90/45/-45/45/-45/90	3.24	12.55	2.346	29.4423	381.64
90/45/-45/45/-45/90	3.24	12.55	2.346	29.4423	376.752
90/45/-45/45/-45/90	3.24	12.55	2.323	29.1537	376.0
90/45/-45/45/-45/90	3.24	12.55	2.323	29.1537	386.152
90/45/-45/45/-45/90	3.24	12.55	2.323	29.1537	382.768
90/45/-45/45/-45/90	3.24	12.5625	2.3	28.8937	376.0
90/45/-45/45/-45/90	3.24	12.5625	2.3	28.8937	377.128
90/45/-45/45/-45/90	3.24	12.5625	2.3	28.8937	377.128
90/45/-45/45/-45/90	3.24	12.5625	2.3575	29.6161	376.0
90/45/-45/45/-45/90	3.24	12.5625	2.3575	29.6161	376.752
90/45/-45/45/-45/90	3.24	12.5625	2.3575	29.6161	377.88
90/45/-45/45/-45/90	3.24	12.5625	2.3391	29.3849	376.0
90/45/-45/45/-45/90	3.24	12.5625	2.3391	29.3849	379.008
90/45/-45/45/-45/90	3.24	12.5625	2.3391	29.3849	382.392
90/45/90/90/-45/90	3.24	12.5	2.3	28.75	344.313
90/45/90/90/-45/90	3.24	12.5	2.3	28.75	349.4777
90/45/90/90/-45/90	3.24	12.5	2.3	28.75	351.8879
90/45/90/90/-45/90	3.24	12.5	2.3322	29.1525	344.313
90/45/90/90/-45/90	3.24	12.5	2.3322	29.1525	345.0017
90/45/90/90/-45/90	3.24	12.5	2.3322	29.1525	347.0675
90/45/90/90/-45/90	3.24	12.5	2.3322	29.1525	344.313
90/45/90/90/-45/90	3.24	12.5	2.3322	29.1525	353.6095
90/45/90/90/-45/90	3.24	12.5	2.3322	29.1525	347.0675
90/45/90/90/-45/90	3.24	12.7375	2.3	29.2962	344.313
90/45/90/90/-45/90	3.24	12.7375	2.3	29.2962	353.2652
90/45/90/90/-45/90	3.24	12.7375	2.3	29.2962	352.5766
90/45/90/90/-45/90	3.24	12.7375	2.3368	29.765	344.313
90/45/90/90/-45/90	3.24	12.7375	2.3368	29.765	351.8879
90/45/90/90/-45/90	3.24	12.7375	2.3368	29.765	348.1005
90/45/90/90/-45/90	3.24	12.7375	2.3414	29.8236	344.313
90/45/90/90/-45/90	3.24	12.7375	2.3414	29.8236	349.4777
90/45/90/90/-45/90	3.24	12.7375	2.3414	29.8236	351.1993
90/45/90/90/-45/90	3.24	12.6125	2.3	29.0087	344.313
90/45/90/90/-45/90	3.24	12.6125	2.3	29.0087	347.0675
90/45/90/90/-45/90	3.24	12.6125	2.3	29.0087	347.4119
90/45/90/90/-45/90	3.24	12.6125	2.3644	29.821	344.313
90/45/90/90/-45/90	3.24	12.6125	2.3644	29.821	353.9538
90/45/90/90/-45/90	3.24	12.6125	2.3644	29.821	352.9209
90/45/90/90/-45/90	3.24	12.6125	2.3391	29.5019	344.313
90/45/90/90/-45/90	3.24	12.6125	2.3391	29.5019	345.6903
90/45/90/90/-45/90	3.24	12.6125	2.3391	29.5019	345.6903
90/45/0/0/-45/90	3.24	12.5	2.3	28.75	526.7826
90/45/0/0/-45/90	3.24	12.5	2.3	28.75	526.7826
90/45/0/0/-45/90	3.24	12.5	2.3	28.75	530.4701
90/45/0/0/-45/90	3.24	12.5	2.3	28.75	526.7826
90/45/0/0/-45/90	3.24	12.5	2.3	28.75	535.7379
90/45/0/0/-45/90	3.24	12.5	2.3	28.75	527.3094
90/45/0/0/-45/90	3.24	12.5	2.3414	29.2675	526.7826
90/45/0/0/-45/90	3.24	12.5	2.3414	29.2675	529.9433
90/45/0/0/-45/90	3.24	12.5	2.3414	29.2675	529.4165
90/45/0/0/-45/90	3.24	12.775	2.3	29.3825	526.7826
90/45/0/0/-45/90	3.24	12.775	2.3	29.3825	536.7915
90/45/0/0/-45/90	3.24	12.775	2.3	29.3825	528.363
90/45/0/0/-45/90	3.24	12.775	2.3414	29.9114	526.7826
90/45/0/0/-45/90	3.24	12.775	2.3414	29.9114	531.5237
90/45/0/0/-45/90	3.24	12.775	2.3414	29.9114	538.3718
90/45/0/0/-45/90	3.24	12.775	2.3092	29.5	526.7826
90/45/0/0/-45/90	3.24	12.775	2.3092	29.5	537.845
90/45/0/0/-45/90	3.24	12.775	2.3092	29.5	529.4165
90/45/0/0/-45/90	3.24	12.8625	2.3	29.5837	526.7826
90/45/0/0/-45/90	3.24	12.8625	2.3	29.5837	527.3094
90/45/0/0/-45/90	3.24	12.8625	2.3	29.5837	533.6308
90/45/0/0/-45/90	3.24	12.8625	2.3368	30.0571	526.7826
90/45/0/0/-45/90	3.24	12.8625	2.3368	30.0571	529.4165
90/45/0/0/-45/90	3.24	12.8625	2.3368	30.0571	528.8897
90/45/0/0/-45/90	3.24	12.8625	2.346	30.1754	526.7826
90/45/0/0/-45/90	3.24	12.8625	2.346	30.1754	529.9433
90/45/0/0/-45/90	3.24	12.8625	2.346	30.1754	529.9433
45/90/90/90/90/-45	3.24	12.5	2.3	28.75	335.8609
45/90/90/90/90/-45	3.24	12.5	2.3	28.75	338.8836
45/90/90/90/90/-45	3.24	12.5	2.3	28.75	344.9291
45/90/90/90/90/-45	3.24	12.5	2.3092	28.865	335.8609
45/90/90/90/90/-45	3.24	12.5	2.3092	28.865	343.5857
45/90/90/90/90/-45	3.24	12.5	2.3092	28.865	339.8912
45/90/90/90/90/-45	3.24	12.5	2.3	28.75	335.8609
45/90/90/90/90/-45	3.24	12.5	2.3	28.75	339.8912
45/90/90/90/90/-45	3.24	12.5	2.3	28.75	345.6008
45/90/90/90/90/-45	3.24	12.575	2.3	28.9225	335.8609
45/90/90/90/90/-45	3.24	12.575	2.3	28.9225	342.2422
45/90/90/90/90/-45	3.24	12.575	2.3	28.9225	338.8836
45/90/90/90/90/-45	3.24	12.575	2.323	29.2117	335.8609
45/90/90/90/90/-45	3.24	12.575	2.323	29.2117	337.876
45/90/90/90/90/-45	3.24	12.575	2.323	29.2117	336.5326
45/90/90/90/90/-45	3.24	12.575	2.3368	29.3853	335.8609
45/90/90/90/90/-45	3.24	12.575	2.3368	29.3853	344.2574
45/90/90/90/90/-45	3.24	12.575	2.3368	29.3853	336.5326
45/90/90/90/90/-45	3.24	12.6375	2.3	29.0662	335.8609
45/90/90/90/90/-45	3.24	12.6375	2.3	29.0662	338.2119
45/90/90/90/90/-45	3.24	12.6375	2.3	29.0662	341.5705
45/90/90/90/90/-45	3.24	12.6375	2.3414	29.5894	335.8609
45/90/90/90/90/-45	3.24	12.6375	2.3414	29.5894	344.9291
45/90/90/90/90/-45	3.24	12.6375	2.3414	29.5894	343.9215
45/90/90/90/90/-45	3.24	12.6375	2.3667	29.9092	335.8609
45/90/90/90/90/-45	3.24	12.6375	2.3667	29.9092	337.5402
45/90/90/90/90/-45	3.24	12.6375	2.3667	29.9092	337.876
45/90/0/0/90/-45	3.24	12.5	2.3	28.75	520.7304
45/90/0/0/90/-45	3.24	12.5	2.3	28.75	531.6658
45/90/0/0/90/-45	3.24	12.5	2.3	28.75	524.8963
45/90/0/0/90/-45	3.24	12.5	2.3069	28.8362	520.7304
45/90/0/0/90/-45	3.24	12.5	2.3069	28.8362	531.6658
45/90/0/0/90/-45	3.24	12.5	2.3069	28.8362	529.5829
45/90/0/0/90/-45	3.24	12.5	2.3046	28.8075	520.7304
45/90/0/0/90/-45	3.24	12.5	2.3046	28.8075	524.8963
45/90/0/0/90/-45	3.24	12.5	2.3046	28.8075	530.6243
45/90/0/0/90/-45	3.24	12.5875	2.3	28.9512	520.7304
45/90/0/0/90/-45	3.24	12.5875	2.3	28.9512	529.5829
45/90/0/0/90/-45	3.24	12.5875	2.3	28.9512	526.4585
45/90/0/0/90/-45	3.24	12.5875	2.3368	29.4145	520.7304
45/90/0/0/90/-45	3.24	12.5875	2.3368	29.4145	522.8134
45/90/0/0/90/-45	3.24	12.5875	2.3368	29.4145	532.1865
45/90/0/0/90/-45	3.24	12.5875	2.323	29.2408	520.7304
45/90/0/0/90/-45	3.24	12.5875	2.323	29.2408	533.228
45/90/0/0/90/-45	3.24	12.5875	2.323	29.2408	535.3109
45/90/0/0/90/-45	3.24	12.5375	2.3	28.8362	520.7304
45/90/0/0/90/-45	3.24	12.5375	2.3	28.8362	523.3341
45/90/0/0/90/-45	3.24	12.5375	2.3	28.8362	525.9377
45/90/0/0/90/-45	3.24	12.5375	2.3046	28.8939	520.7304
45/90/0/0/90/-45	3.24	12.5375	2.3046	28.8939	526.9792
45/90/0/0/90/-45	3.24	12.5375	2.3046	28.8939	531.145
45/90/0/0/90/-45	3.24	12.5375	2.3414	29.3553	520.7304
45/90/0/0/90/-45	3.24	12.5375	2.3414	29.3553	528.5414
45/90/0/0/90/-45	3.24	12.5375	2.3414	29.3553	535.3109
45/90/-45/45/90/-45	3.24	12.5	2.3	28.75	378.1565
45/90/-45/45/90/-45	3.24	12.5	2.3	28.75	388.7449
45/90/-45/45/90/-45	3.24	12.5	2.3	28.75	387.6104
45/90/-45/45/90/-45	3.24	12.5	2.3621	29.5262	378.1565
45/90/-45/45/90/-45	3.24	12.5	2.3621	29.5262	381.1818
45/90/-45/45/90/-45	3.24	12.5	2.3621	29.5262	379.6691
45/90/-45/45/90/-45	3.24	12.5	2.3345	29.1812	378.1565
45/90/-45/45/90/-45	3.24	12.5	2.3345	29.1812	389.1231
45/90/-45/45/90/-45	3.24	12.5	2.3345	29.1812	383.8289
45/90/-45/45/90/-45	3.24	12.8375	2.3	29.5262	378.1565
45/90/-45/45/90/-45	3.24	12.8375	2.3	29.5262	387.2323
45/90/-45/45/90/-45	3.24	12.8375	2.3	29.5262	388.7449
45/90/-45/45/90/-45	3.24	12.8375	2.3138	29.7034	378.1565
45/90/-45/45/90/-45	3.24	12.8375	2.3138	29.7034	385.3415
45/90/-45/45/90/-45	3.24	12.8375	2.3138	29.7034	384.5852
45/90/-45/45/90/-45	3.24	12.8375	2.3115	29.6739	378.1565
45/90/-45/45/90/-45	3.24	12.8375	2.3115	29.6739	389.1231
45/90/-45/45/90/-45	3.24	12.8375	2.3115	29.6739	381.5599
45/90/-45/45/90/-45	3.24	12.7	2.3	29.21	378.1565
45/90/-45/45/90/-45	3.24	12.7	2.3	29.21	389.1231
45/90/-45/45/90/-45	3.24	12.7	2.3	29.21	386.0978
45/90/-45/45/90/-45	3.24	12.7	2.3621	29.9987	378.1565
45/90/-45/45/90/-45	3.24	12.7	2.3621	29.9987	384.5852
45/90/-45/45/90/-45	3.24	12.7	2.3621	29.9987	383.4507
45/90/-45/45/90/-45	3.24	12.7	2.3667	30.0571	378.1565
45/90/-45/45/90/-45	3.24	12.7	2.3667	30.0571	378.5347
45/90/-45/45/90/-45	3.24	12.7	2.3667	30.0571	387.9886
45/0/90/90/0/-45	3.24	12.5	2.3	28.75	523.2348
45/0/90/90/0/-45	3.24	12.5	2.3	28.75	523.2348
45/0/90/90/0/-45	3.24	12.5	2.3	28.75	531.6065
45/0/90/90/0/-45	3.24	12.5	2.3	28.75	523.2348
45/0/90/90/0/-45	3.24	12.5	2.3	28.75	527.9439
45/0/90/90/0/-45	3.24	12.5	2.3	28.75	530.5601
45/0/90/90/0/-45	3.24	12.5	2.3552	29.44	523.2348
45/0/90/90/0/-45	3.24	12.5	2.3552	29.44	531.0833
45/0/90/90/0/-45	3.24	12.5	2.3552	29.44	528.9904
45/0/90/90/0/-45	3.24	12.8125	2.3	29.4687	523.2348
45/0/90/90/0/-45	3.24	12.8125	2.3	29.4687	536.3157
45/0/90/90/0/-45	3.24	12.8125	2.3	29.4687	536.8389
45/0/90/90/0/-45	3.24	12.8125	2.3667	30.3233	523.2348
45/0/90/90/0/-45	3.24	12.8125	2.3667	30.3233	524.8045
45/0/90/90/0/-45	3.24	12.8125	2.3667	30.3233	526.8974
45/0/90/90/0/-45	3.24	12.8125	2.3483	30.0876	523.2348
45/0/90/90/0/-45	3.24	12.8125	2.3483	30.0876	530.5601
45/0/90/90/0/-45	3.24	12.8125	2.3483	30.0876	528.4671
45/0/90/90/0/-45	3.24	12.75	2.3	29.325	523.2348
45/0/90/90/0/-45	3.24	12.75	2.3	29.325	537.3621
45/0/90/90/0/-45	3.24	12.75	2.3	29.325	531.6065
45/0/90/90/0/-45	3.24	12.75	2.3299	29.7062	523.2348
45/0/90/90/0/-45	3.24	12.75	2.3299	29.7062	525.3277
45/0/90/90/0/-45	3.24	12.75	2.3299	29.7062	524.8045
45/0/90/90/0/-45	3.24	12.75	2.3621	30.1168	523.2348
45/0/90/90/0/-45	3.24	12.75	2.3621	30.1168	526.8974
45/0/90/90/0/-45	3.24	12.75	2.3621	30.1168	529.5136
45/0/0/0/0/-45	3.24	12.5	2.3	28.75	680.3478
45/0/0/0/0/-45	3.24	12.5	2.3	28.75	696.6762
45/0/0/0/0/-45	3.24	12.5	2.3	28.75	695.3155
45/0/0/0/0/-45	3.24	12.5	2.3368	29.21	680.3478
45/0/0/0/0/-45	3.24	12.5	2.3368	29.21	698.0369
45/0/0/0/0/-45	3.24	12.5	2.3368	29.21	695.3155
45/0/0/0/0/-45	3.24	12.5	2.3644	29.555	680.3478
45/0/0/0/0/-45	3.24	12.5	2.3644	29.555	691.2334
45/0/0/0/0/-45	3.24	12.5	2.3644	29.555	684.4299
45/0/0/0/0/-45	3.24	12.65	2.3	29.095	680.3478
45/0/0/0/0/-45	3.24	12.65	2.3	29.095	691.9137
45/0/0/0/0/-45	3.24	12.65	2.3	29.095	688.512
45/0/0/0/0/-45	3.24	12.65	2.3575	29.8224	680.3478
45/0/0/0/0/-45	3.24	12.65	2.3575	29.8224	681.0282
45/0/0/0/0/-45	3.24	12.65	2.3575	29.8224	689.8727
45/0/0/0/0/-45	3.24	12.65	2.3667	29.9388	680.3478
45/0/0/0/0/-45	3.24	12.65	2.3667	29.9388	689.8727
45/0/0/0/0/-45	3.24	12.65	2.3667	29.9388	685.7906
45/0/0/0/0/-45	3.24	12.825	2.3	29.4975	680.3478
45/0/0/0/0/-45	3.24	12.825	2.3	29.4975	697.3565
45/0/0/0/0/-45	3.24	12.825	2.3	29.4975	689.8727
45/0/0/0/0/-45	3.24	12.825	2.3506	30.1464	680.3478
45/0/0/0/0/-45	3.24	12.825	2.3506	30.1464	694.6351
45/0/0/0/0/-45	3.24	12.825	2.3506	30.1464	700.0779
45/0/0/0/0/-45	3.24	12.825	2.3529	30.1759	680.3478
45/0/0/0/0/-45	3.24	12.825	2.3529	30.1759	685.7906
45/0/0/0/0/-45	3.24	12.825	2.3529	30.1759	693.9548
45/0/-45/45/0/-45	3.24	12.5	2.3	28.75	523.8261
45/0/-45/45/0/-45	3.24	12.5	2.3	28.75	529.5882
45/0/-45/45/0/-45	3.24	12.5	2.3	28.75	525.9214
45/0/-45/45/0/-45	3.24	12.5	2.3598	29.4975	523.8261
45/0/-45/45/0/-45	3.24	12.5	2.3598	29.4975	527.4929
45/0/-45/45/0/-45	3.24	12.5	2.3598	29.4975	533.255
45/0/-45/45/0/-45	3.24	12.5	2.3207	29.0087	523.8261
45/0/-45/45/0/-45	3.24	12.5	2.3207	29.0087	536.9217
45/0/-45/45/0/-45	3.24	12.5	2.3207	29.0087	534.3026
45/0/-45/45/0/-45	3.24	12.7	2.3	29.21	523.8261
45/0/-45/45/0/-45	3.24	12.7	2.3	29.21	523.8261
45/0/-45/45/0/-45	3.24	12.7	2.3	29.21	530.112
45/0/-45/45/0/-45	3.24	12.7	2.3644	30.0279	523.8261
45/0/-45/45/0/-45	3.24	12.7	2.3644	30.0279	533.7788
45/0/-45/45/0/-45	3.24	12.7	2.3644	30.0279	533.255
45/0/-45/45/0/-45	3.24	12.7	2.3046	29.2684	523.8261
45/0/-45/45/0/-45	3.24	12.7	2.3046	29.2684	534.3026
45/0/-45/45/0/-45	3.24	12.7	2.3046	29.2684	523.8261
45/0/-45/45/0/-45	3.24	12.8375	2.3	29.5262	523.8261
45/0/-45/45/0/-45	3.24	12.8375	2.3	29.5262	535.3503
45/0/-45/45/0/-45	3.24	12.8375	2.3	29.5262	531.6835
45/0/-45/45/0/-45	3.24	12.8375	2.3644	30.353	523.8261
45/0/-45/45/0/-45	3.24	12.8375	2.3644	30.353	533.7788
45/0/-45/45/0/-45	3.24	12.8375	2.3644	30.353	528.0167
45/0/-45/45/0/-45	3.24	12.8375	2.3437	30.0872	523.8261
45/0/-45/45/0/-45	3.24	12.8375	2.3437	30.0872	532.7311
45/0/-45/45/0/-45	3.24	12.8375	2.3437	30.0872	525.3976
45/-45/90/90/45/-45	3.24	12.5	2.3	28.75	363.6522
45/-45/90/90/45/-45	3.24	12.5	2.3	28.75	365.8341
45/-45/90/90/45/-45	3.24	12.5	2.3	28.75	372.0162
45/-45/90/90/45/-45	3.24	12.5	2.3253	29.0662	363.6522
45/-45/90/90/45/-45	3.24	12.5	2.3253	29.0662	374.1981
45/-45/90/90/45/-45	3.24	12.5	2.3253	29.0662	370.9252
45/-45/90/90/45/-45	3.24	12.5	2.3276	29.095	363.6522
45/-45/90/90/45/-45	3.24	12.5	2.3276	29.095	373.8344
45/-45/90/90/45/-45	3.24	12.5	2.3276	29.095	372.3798
45/-45/90/90/45/-45	3.24	12.775	2.3	29.3825	363.6522
45/-45/90/90/45/-45	3.24	12.775	2.3	29.3825	368.016
45/-45/90/90/45/-45	3.24	12.775	2.3	29.3825	365.4704
45/-45/90/90/45/-45	3.24	12.775	2.3138	29.5588	363.6522
45/-45/90/90/45/-45	3.24	12.775	2.3138	29.5588	367.6523
45/-45/90/90/45/-45	3.24	12.775	2.3138	29.5588	367.2887
45/-45/90/90/45/-45	3.24	12.775	2.3299	29.7645	363.6522
45/-45/90/90/45/-45	3.24	12.775	2.3299	29.7645	367.2887
45/-45/90/90/45/-45	3.24	12.775	2.3299	29.7645	369.4706
45/-45/90/90/45/-45	3.24	12.75	2.3	29.325	363.6522
45/-45/90/90/45/-45	3.24	12.75	2.3	29.325	366.5614
45/-45/90/90/45/-45	3.24	12.75	2.3	29.325	366.925
45/-45/90/90/45/-45	3.24	12.75	2.3506	29.9702	363.6522
45/-45/90/90/45/-45	3.24	12.75	2.3506	29.9702	364.3795
45/-45/90/90/45/-45	3.24	12.75	2.3506	29.9702	364.7431
45/-45/90/90/45/-45	3.24	12.75	2.3506	29.9702	363.6522
45/-45/90/90/45/-45	3.24	12.75	2.3506	29.9702	368.7433
45/-45/90/90/45/-45	3.24	12.75	2.3506	29.9702	366.1977
45/-45/0/0/45/-45	3.24	12.5	2.3	28.75	522.7478
45/-45/0/0/45/-45	3.24	12.5	2.3	28.75	524.8388
45/-45/0/0/45/-45	3.24	12.5	2.3	28.75	534.2483
45/-45/0/0/45/-45	3.24	12.5	2.323	29.0375	522.7478
45/-45/0/0/45/-45	3.24	12.5	2.323	29.0375	530.0663
45/-45/0/0/45/-45	3.24	12.5	2.323	29.0375	530.0663
45/-45/0/0/45/-45	3.24	12.5	2.3368	29.21	522.7478
45/-45/0/0/45/-45	3.24	12.5	2.3368	29.21	525.3616
45/-45/0/0/45/-45	3.24	12.5	2.3368	29.21	522.7478
45/-45/0/0/45/-45	3.24	12.8	2.3	29.44	522.7478
45/-45/0/0/45/-45	3.24	12.8	2.3	29.44	524.3161
45/-45/0/0/45/-45	3.24	12.8	2.3	29.44	531.6345
45/-45/0/0/45/-45	3.24	12.8	2.3322	29.8522	522.7478
45/-45/0/0/45/-45	3.24	12.8	2.3322	29.8522	525.3616
45/-45/0/0/45/-45	3.24	12.8	2.3322	29.8522	526.4071
45/-45/0/0/45/-45	3.24	12.8	2.3529	30.1171	522.7478
45/-45/0/0/45/-45	3.24	12.8	2.3529	30.1171	537.9075
45/-45/0/0/45/-45	3.24	12.8	2.3529	30.1171	534.2483
45/-45/0/0/45/-45	3.24	12.5625	2.3	28.8937	522.7478
45/-45/0/0/45/-45	3.24	12.5625	2.3	28.8937	527.4526
45/-45/0/0/45/-45	3.24	12.5625	2.3	28.8937	532.68
45/-45/0/0/45/-45	3.24	12.5625	2.3069	28.9804	522.7478
45/-45/0/0/45/-45	3.24	12.5625	2.3069	28.9804	523.2706
45/-45/0/0/45/-45	3.24	12.5625	2.3069	28.9804	529.0208
45/-45/0/0/45/-45	3.24	12.5625	2.3	28.8937	522.7478
45/-45/0/0/45/-45	3.24	12.5625	2.3	28.8937	536.3393
45/-45/0/0/45/-45	3.24	12.5625	2.3	28.8937	523.2706
0/90/0/90/0/90	3.24	12.51	2.26	28.2726	618.0
0/90/0/90/0/90	3.24	12.51	2.26	28.2726	621.09
0/90/0/90/0/90	3.24	12.51	2.26	28.2726	620.472
0/90/0/90/0/90	3.24	12.51	2.269	28.3857	618.0
0/90/0/90/0/90	3.24	12.51	2.269	28.3857	635.922
0/90/0/90/0/90	3.24	12.51	2.269	28.3857	627.27
0/90/0/90/0/90	3.24	12.51	2.2781	28.4988	618.0
0/90/0/90/0/90	3.24	12.51	2.2781	28.4988	622.326
0/90/0/90/0/90	3.24	12.51	2.2781	28.4988	624.798
0/90/0/90/0/90	3.24	12.7227	2.26	28.7532	618.0
0/90/0/90/0/90	3.24	12.7227	2.26	28.7532	630.978
0/90/0/90/0/90	3.24	12.7227	2.26	28.7532	630.978
0/90/0/90/0/90	3.24	12.7227	2.2623	28.782	618.0
0/90/0/90/0/90	3.24	12.7227	2.2623	28.782	621.09
0/90/0/90/0/90	3.24	12.7227	2.2623	28.782	632.214
0/90/0/90/0/90	3.24	12.7227	2.3097	29.3858	618.0
0/90/0/90/0/90	3.24	12.7227	2.3097	29.3858	635.304
0/90/0/90/0/90	3.24	12.7227	2.3097	29.3858	619.854
0/90/0/90/0/90	3.24	12.7352	2.26	28.7815	618.0
0/90/0/90/0/90	3.24	12.7352	2.26	28.7815	630.978
0/90/0/90/0/90	3.24	12.7352	2.26	28.7815	626.034
0/90/0/90/0/90	3.24	12.7352	2.2849	29.0981	618.0
0/90/0/90/0/90	3.24	12.7352	2.2849	29.0981	622.326
0/90/0/90/0/90	3.24	12.7352	2.2849	29.0981	624.18
0/90/0/90/0/90	3.24	12.7352	2.2826	29.0693	618.0
0/90/0/90/0/90	3.24	12.7352	2.2826	29.0693	621.708
0/90/0/90/0/90	3.24	12.7352	2.2826	29.0693	625.416
0/90/0/90/0/90	3.24	12.6	2.24	28.224	598.0
0/90/0/90/0/90	3.24	12.6	2.24	28.224	608.764
0/90/0/90/0/90	3.24	12.6	2.24	28.224	603.382
0/90/0/90/0/90	3.24	12.6	2.305	29.0425	598.0
0/90/0/90/0/90	3.24	12.6	2.305	29.0425	601.588
0/90/0/90/0/90	3.24	12.6	2.305	29.0425	611.156
0/90/0/90/0/90	3.24	12.6	2.2714	28.6191	598.0
0/90/0/90/0/90	3.24	12.6	2.2714	28.6191	600.99
0/90/0/90/0/90	3.24	12.6	2.2714	28.6191	604.578
0/90/0/90/0/90	3.24	12.6756	2.24	28.3933	598.0
0/90/0/90/0/90	3.24	12.6756	2.24	28.3933	612.352
0/90/0/90/0/90	3.24	12.6756	2.24	28.3933	610.558
0/90/0/90/0/90	3.24	12.6756	2.2803	28.9044	598.0
0/90/0/90/0/90	3.24	12.6756	2.2803	28.9044	608.166
0/90/0/90/0/90	3.24	12.6756	2.2803	28.9044	606.97
0/90/0/90/0/90	3.24	12.6756	2.2467	28.4785	598.0
0/90/0/90/0/90	3.24	12.6756	2.2467	28.4785	601.588
0/90/0/90/0/90	3.24	12.6756	2.2467	28.4785	599.794
0/90/0/90/0/90	3.24	12.915	2.24	28.9296	598.0
0/90/0/90/0/90	3.24	12.915	2.24	28.9296	607.568
0/90/0/90/0/90	3.24	12.915	2.24	28.9296	603.98
0/90/0/90/0/90	3.24	12.915	2.2803	29.4503	598.0
0/90/0/90/0/90	3.24	12.915	2.2803	29.4503	610.558
0/90/0/90/0/90	3.24	12.915	2.2803	29.4503	608.166
0/90/0/90/0/90	3.24	12.915	2.2512	29.0742	598.0
0/90/0/90/0/90	3.24	12.915	2.2512	29.0742	600.392
0/90/0/90/0/90	3.24	12.915	2.2512	29.0742	603.98
0/90/0/90/0/90	3.24	12.67	2.28	28.8876	631.0
0/90/0/90/0/90	3.24	12.67	2.28	28.8876	648.668
0/90/0/90/0/90	3.24	12.67	2.28	28.8876	635.417
0/90/0/90/0/90	3.24	12.67	2.3279	29.4942	631.0
0/90/0/90/0/90	3.24	12.67	2.3279	29.4942	637.941
0/90/0/90/0/90	3.24	12.67	2.3279	29.4942	644.882
0/90/0/90/0/90	3.24	12.67	2.337	29.6098	631.0
0/90/0/90/0/90	3.24	12.67	2.337	29.6098	646.775
0/90/0/90/0/90	3.24	12.67	2.337	29.6098	648.037
0/90/0/90/0/90	3.24	12.7207	2.28	29.0032	631.0
0/90/0/90/0/90	3.24	12.7207	2.28	29.0032	649.299
0/90/0/90/0/90	3.24	12.7207	2.28	29.0032	644.882
0/90/0/90/0/90	3.24	12.7207	2.296	29.2062	631.0
0/90/0/90/0/90	3.24	12.7207	2.296	29.2062	648.668
0/90/0/90/0/90	3.24	12.7207	2.296	29.2062	647.406
0/90/0/90/0/90	3.24	12.7207	2.3051	29.3222	631.0
0/90/0/90/0/90	3.24	12.7207	2.3051	29.3222	646.775
0/90/0/90/0/90	3.24	12.7207	2.3051	29.3222	636.048
0/90/0/90/0/90	3.24	12.7207	2.28	29.0032	631.0
0/90/0/90/0/90	3.24	12.7207	2.28	29.0032	635.417
0/90/0/90/0/90	3.24	12.7207	2.28	29.0032	631.0
0/90/0/90/0/90	3.24	12.7207	2.2846	29.0612	631.0
0/90/0/90/0/90	3.24	12.7207	2.2846	29.0612	642.358
0/90/0/90/0/90	3.24	12.7207	2.2846	29.0612	631.0
0/90/0/90/0/90	3.24	12.7207	2.2914	29.1482	631.0
0/90/0/90/0/90	3.24	12.7207	2.2914	29.1482	643.62
0/90/0/90/0/90	3.24	12.7207	2.2914	29.1482	634.786
0/90/0/90/0/90	3.24	12.7	2.28	28.956	610.0
0/90/0/90/0/90	3.24	12.7	2.28	28.956	614.27
0/90/0/90/0/90	3.24	12.7	2.28	28.956	620.98
0/90/0/90/0/90	3.24	12.7	2.3142	29.3903	610.0
0/90/0/90/0/90	3.24	12.7	2.3142	29.3903	611.22
0/90/0/90/0/90	3.24	12.7	2.3142	29.3903	624.03
0/90/0/90/0/90	3.24	12.7	2.2846	29.0139	610.0
0/90/0/90/0/90	3.24	12.7	2.2846	29.0139	617.93
0/90/0/90/0/90	3.24	12.7	2.2846	29.0139	619.15
0/90/0/90/0/90	3.24	13.0556	2.28	29.7668	610.0
0/90/0/90/0/90	3.24	13.0556	2.28	29.7668	613.66
0/90/0/90/0/90	3.24	13.0556	2.28	29.7668	613.05
0/90/0/90/0/90	3.24	13.0556	2.3279	30.3919	610.0
0/90/0/90/0/90	3.24	13.0556	2.3279	30.3919	614.88
0/90/0/90/0/90	3.24	13.0556	2.3279	30.3919	618.54
0/90/0/90/0/90	3.24	13.0556	2.3074	30.124	610.0
0/90/0/90/0/90	3.24	13.0556	2.3074	30.124	627.69
0/90/0/90/0/90	3.24	13.0556	2.3074	30.124	626.47
0/90/0/90/0/90	3.24	13.0683	2.28	29.7957	610.0
0/90/0/90/0/90	3.24	13.0683	2.28	29.7957	626.47
0/90/0/90/0/90	3.24	13.0683	2.28	29.7957	614.88
0/90/0/90/0/90	3.24	13.0683	2.2868	29.8851	610.0
0/90/0/90/0/90	3.24	13.0683	2.2868	29.8851	617.93
0/90/0/90/0/90	3.24	13.0683	2.2868	29.8851	611.22
0/90/0/90/0/90	3.24	13.0683	2.3233	30.3618	610.0
0/90/0/90/0/90	3.24	13.0683	2.3233	30.3618	612.44
0/90/0/90/0/90	3.24	13.0683	2.3233	30.3618	620.98
0/90/0/90/0/90	3.24	12.63	2.27	28.6701	622.0
0/90/0/90/0/90	3.24	12.63	2.27	28.6701	639.416
0/90/0/90/0/90	3.24	12.63	2.27	28.6701	637.55
0/90/0/90/0/90	3.24	12.63	2.2972	29.0141	622.0
0/90/0/90/0/90	3.24	12.63	2.2972	29.0141	623.244
0/90/0/90/0/90	3.24	12.63	2.2972	29.0141	626.976
0/90/0/90/0/90	3.24	12.63	2.3313	29.4442	622.0
0/90/0/90/0/90	3.24	12.63	2.3313	29.4442	639.416
0/90/0/90/0/90	3.24	12.63	2.3313	29.4442	638.794
0/90/0/90/0/90	3.24	12.63	2.27	28.6701	622.0
0/90/0/90/0/90	3.24	12.63	2.27	28.6701	623.244
0/90/0/90/0/90	3.24	12.63	2.27	28.6701	633.818
0/90/0/90/0/90	3.24	12.63	2.3086	29.1575	622.0
0/90/0/90/0/90	3.24	12.63	2.3086	29.1575	636.928
0/90/0/90/0/90	3.24	12.63	2.3086	29.1575	623.244
0/90/0/90/0/90	3.24	12.63	2.329	29.4155	622.0
0/90/0/90/0/90	3.24	12.63	2.329	29.4155	623.866
0/90/0/90/0/90	3.24	12.63	2.329	29.4155	626.354
0/90/0/90/0/90	3.24	12.6553	2.27	28.7274	622.0
0/90/0/90/0/90	3.24	12.6553	2.27	28.7274	622.622
0/90/0/90/0/90	3.24	12.6553	2.27	28.7274	633.818
0/90/0/90/0/90	3.24	12.6553	2.304	29.1584	622.0
0/90/0/90/0/90	3.24	12.6553	2.304	29.1584	630.708
0/90/0/90/0/90	3.24	12.6553	2.304	29.1584	631.952
0/90/0/90/0/90	3.24	12.6553	2.3336	29.5318	622.0
0/90/0/90/0/90	3.24	12.6553	2.3336	29.5318	638.172
0/90/0/90/0/90	3.24	12.6553	2.3336	29.5318	638.794
0/90/0/90/0/90	5.32	13.01	2.41	31.3541	578.0
0/90/0/90/0/90	5.32	13.01	2.41	31.3541	582.046
0/90/0/90/0/90	5.32	13.01	2.41	31.3541	584.936
0/90/0/90/0/90	5.32	13.01	2.4582	31.9812	578.0
0/90/0/90/0/90	5.32	13.01	2.4582	31.9812	578.578
0/90/0/90/0/90	5.32	13.01	2.4582	31.9812	592.45
0/90/0/90/0/90	5.32	13.01	2.4751	32.2007	578.0
0/90/0/90/0/90	5.32	13.01	2.4751	32.2007	587.826
0/90/0/90/0/90	5.32	13.01	2.4751	32.2007	591.872
0/90/0/90/0/90	5.32	13.062	2.41	31.4795	578.0
0/90/0/90/0/90	5.32	13.062	2.41	31.4795	579.156
0/90/0/90/0/90	5.32	13.062	2.41	31.4795	584.358
0/90/0/90/0/90	5.32	13.062	2.4486	31.9832	578.0
0/90/0/90/0/90	5.32	13.062	2.4486	31.9832	588.982
0/90/0/90/0/90	5.32	13.062	2.4486	31.9832	582.624
0/90/0/90/0/90	5.32	13.062	2.41	31.4795	578.0
0/90/0/90/0/90	5.32	13.062	2.41	31.4795	583.202
0/90/0/90/0/90	5.32	13.062	2.41	31.4795	579.734
0/90/0/90/0/90	5.32	13.2832	2.41	32.0125	578.0
0/90/0/90/0/90	5.32	13.2832	2.41	32.0125	580.312
0/90/0/90/0/90	5.32	13.2832	2.41	32.0125	581.468
0/90/0/90/0/90	5.32	13.2832	2.4148	32.0766	578.0
0/90/0/90/0/90	5.32	13.2832	2.4148	32.0766	591.872
0/90/0/90/0/90	5.32	13.2832	2.4148	32.0766	582.046
0/90/0/90/0/90	5.32	13.2832	2.4461	32.4927	578.0
0/90/0/90/0/90	5.32	13.2832	2.4461	32.4927	579.734
0/90/0/90/0/90	5.32	13.2832	2.4461	32.4927	588.982
0/90/0/90/0/90	5.32	13.0	2.42	31.46	574.0
0/90/0/90/0/90	5.32	13.0	2.42	31.46	580.314
0/90/0/90/0/90	5.32	13.0	2.42	31.46	588.35
0/90/0/90/0/90	5.32	13.0	2.4781	32.215	574.0
0/90/0/90/0/90	5.32	13.0	2.4781	32.215	589.498
0/90/0/90/0/90	5.32	13.0	2.4781	32.215	586.628
0/90/0/90/0/90	5.32	13.0	2.4539	31.9004	574.0
0/90/0/90/0/90	5.32	13.0	2.4539	31.9004	590.646
0/90/0/90/0/90	5.32	13.0	2.4539	31.9004	590.072
0/90/0/90/0/90	5.32	13.208	2.42	31.9634	574.0
0/90/0/90/0/90	5.32	13.208	2.42	31.9634	577.444
0/90/0/90/0/90	5.32	13.208	2.42	31.9634	585.48
0/90/0/90/0/90	5.32	13.208	2.4805	32.7624	574.0
0/90/0/90/0/90	5.32	13.208	2.4805	32.7624	575.722
0/90/0/90/0/90	5.32	13.208	2.4805	32.7624	579.74
0/90/0/90/0/90	5.32	13.208	2.4345	32.1551	574.0
0/90/0/90/0/90	5.32	13.208	2.4345	32.1551	577.444
0/90/0/90/0/90	5.32	13.208	2.4345	32.1551	580.888
0/90/0/90/0/90	5.32	13.247	2.42	32.0577	574.0
0/90/0/90/0/90	5.32	13.247	2.42	32.0577	578.592
0/90/0/90/0/90	5.32	13.247	2.42	32.0577	580.888
0/90/0/90/0/90	5.32	13.247	2.4563	32.5386	574.0
0/90/0/90/0/90	5.32	13.247	2.4563	32.5386	584.332
0/90/0/90/0/90	5.32	13.247	2.4563	32.5386	579.74
0/90/0/90/0/90	5.32	13.247	2.4248	32.1219	574.0
0/90/0/90/0/90	5.32	13.247	2.4248	32.1219	590.072
0/90/0/90/0/90	5.32	13.247	2.4248	32.1219	575.148
0/90/0/90/0/90	5.32	13.0	2.39	31.07	592.0
0/90/0/90/0/90	5.32	13.0	2.39	31.07	603.248
0/90/0/90/0/90	5.32	13.0	2.39	31.07	594.96
0/90/0/90/0/90	5.32	13.0	2.4282	31.5671	592.0
0/90/0/90/0/90	5.32	13.0	2.4282	31.5671	604.432
0/90/0/90/0/90	5.32	13.0	2.4282	31.5671	603.248
0/90/0/90/0/90	5.32	13.0	2.4569	31.94	592.0
0/90/0/90/0/90	5.32	13.0	2.4569	31.94	599.104
0/90/0/90/0/90	5.32	13.0	2.4569	31.94	606.8
0/90/0/90/0/90	5.32	13.104	2.39	31.3186	592.0
0/90/0/90/0/90	5.32	13.104	2.39	31.3186	596.736
0/90/0/90/0/90	5.32	13.104	2.39	31.3186	601.472
0/90/0/90/0/90	5.32	13.104	2.3972	31.4125	592.0
0/90/0/90/0/90	5.32	13.104	2.3972	31.4125	605.024
0/90/0/90/0/90	5.32	13.104	2.3972	31.4125	593.184
0/90/0/90/0/90	5.32	13.104	2.4067	31.5378	592.0
0/90/0/90/0/90	5.32	13.104	2.4067	31.5378	592.592
0/90/0/90/0/90	5.32	13.104	2.4067	31.5378	592.0
0/90/0/90/0/90	5.32	13.104	2.39	31.3186	592.0
0/90/0/90/0/90	5.32	13.104	2.39	31.3186	597.92
0/90/0/90/0/90	5.32	13.104	2.39	31.3186	597.328
0/90/0/90/0/90	5.32	13.104	2.4211	31.7257	592.0
0/90/0/90/0/90	5.32	13.104	2.4211	31.7257	593.184
0/90/0/90/0/90	5.32	13.104	2.4211	31.7257	607.392
0/90/0/90/0/90	5.32	13.104	2.4378	31.9449	592.0
0/90/0/90/0/90	5.32	13.104	2.4378	31.9449	607.984
0/90/0/90/0/90	5.32	13.104	2.4378	31.9449	592.0
0/90/0/90/0/90	5.32	13.01	2.43	31.6143	574.0
0/90/0/90/0/90	5.32	13.01	2.43	31.6143	582.036
0/90/0/90/0/90	5.32	13.01	2.43	31.6143	582.61
0/90/0/90/0/90	5.32	13.01	2.4883	32.373	574.0
0/90/0/90/0/90	5.32	13.01	2.4883	32.373	579.166
0/90/0/90/0/90	5.32	13.01	2.4883	32.373	578.018
0/90/0/90/0/90	5.32	13.01	2.4543	31.9304	574.0
0/90/0/90/0/90	5.32	13.01	2.4543	31.9304	585.48
0/90/0/90/0/90	5.32	13.01	2.4543	31.9304	588.35
0/90/0/90/0/90	5.32	13.1401	2.43	31.9304	574.0
0/90/0/90/0/90	5.32	13.1401	2.43	31.9304	590.646
0/90/0/90/0/90	5.32	13.1401	2.43	31.9304	581.462
0/90/0/90/0/90	5.32	13.1401	2.4543	32.2497	574.0
0/90/0/90/0/90	5.32	13.1401	2.4543	32.2497	584.906
0/90/0/90/0/90	5.32	13.1401	2.4543	32.2497	585.48
0/90/0/90/0/90	5.32	13.1401	2.4762	32.5371	574.0
0/90/0/90/0/90	5.32	13.1401	2.4762	32.5371	585.48
0/90/0/90/0/90	5.32	13.1401	2.4762	32.5371	577.444
0/90/0/90/0/90	5.32	13.2182	2.43	32.1201	574.0
0/90/0/90/0/90	5.32	13.2182	2.43	32.1201	584.332
0/90/0/90/0/90	5.32	13.2182	2.43	32.1201	587.776
0/90/0/90/0/90	5.32	13.2182	2.4421	32.2807	574.0
0/90/0/90/0/90	5.32	13.2182	2.4421	32.2807	579.74
0/90/0/90/0/90	5.32	13.2182	2.4421	32.2807	583.184
0/90/0/90/0/90	5.32	13.2182	2.4956	32.9874	574.0
0/90/0/90/0/90	5.32	13.2182	2.4956	32.9874	590.072
0/90/0/90/0/90	5.32	13.2182	2.4956	32.9874	577.444
0/90/0/90/0/90	5.32	12.96	2.38	30.8448	598.0
0/90/0/90/0/90	5.32	12.96	2.38	30.8448	599.196
0/90/0/90/0/90	5.32	12.96	2.38	30.8448	611.156
0/90/0/90/0/90	5.32	12.96	2.3967	31.0607	598.0
0/90/0/90/0/90	5.32	12.96	2.3967	31.0607	600.99
0/90/0/90/0/90	5.32	12.96	2.3967	31.0607	604.578
0/90/0/90/0/90	5.32	12.96	2.38	30.8448	598.0
0/90/0/90/0/90	5.32	12.96	2.38	30.8448	607.568
0/90/0/90/0/90	5.32	12.96	2.38	30.8448	598.598
0/90/0/90/0/90	5.32	13.3358	2.38	31.7393	598.0
0/90/0/90/0/90	5.32	13.3358	2.38	31.7393	612.95
0/90/0/90/0/90	5.32	13.3358	2.38	31.7393	604.578
0/90/0/90/0/90	5.32	13.3358	2.4324	32.4376	598.0
0/90/0/90/0/90	5.32	13.3358	2.4324	32.4376	613.548
0/90/0/90/0/90	5.32	13.3358	2.4324	32.4376	599.794
0/90/0/90/0/90	5.32	13.3358	2.4347	32.4693	598.0
0/90/0/90/0/90	5.32	13.3358	2.4347	32.4693	612.352
0/90/0/90/0/90	5.32	13.3358	2.4347	32.4693	604.578
0/90/0/90/0/90	5.32	13.3358	2.38	31.7393	598.0
0/90/0/90/0/90	5.32	13.3358	2.38	31.7393	598.0
0/90/0/90/0/90	5.32	13.3358	2.38	31.7393	598.0
0/90/0/90/0/90	5.32	13.3358	2.399	31.9932	598.0
0/90/0/90/0/90	5.32	13.3358	2.399	31.9932	609.96
0/90/0/90/0/90	5.32	13.3358	2.399	31.9932	598.0
0/90/0/90/0/90	5.32	13.3358	2.4086	32.1202	598.0
0/90/0/90/0/90	5.32	13.3358	2.4086	32.1202	612.95
0/90/0/90/0/90	5.32	13.3358	2.4086	32.1202	600.392
0/90/0/90/0/90	4.85	12.98	2.32	30.1136	593.0
0/90/0/90/0/90	4.85	12.98	2.32	30.1136	594.779
0/90/0/90/0/90	4.85	12.98	2.32	30.1136	598.337
0/90/0/90/0/90	4.85	12.98	2.3826	30.9267	593.0
0/90/0/90/0/90	4.85	12.98	2.3826	30.9267	604.86
0/90/0/90/0/90	4.85	12.98	2.3826	30.9267	594.186
0/90/0/90/0/90	4.85	12.98	2.3571	30.5954	593.0
0/90/0/90/0/90	4.85	12.98	2.3571	30.5954	602.488
0/90/0/90/0/90	4.85	12.98	2.3571	30.5954	598.337
0/90/0/90/0/90	4.85	13.0579	2.32	30.2943	593.0
0/90/0/90/0/90	4.85	13.0579	2.32	30.2943	596.558
0/90/0/90/0/90	4.85	13.0579	2.32	30.2943	600.116
0/90/0/90/0/90	4.85	13.0579	2.3664	30.9002	593.0
0/90/0/90/0/90	4.85	13.0579	2.3664	30.9002	599.523
0/90/0/90/0/90	4.85	13.0579	2.3664	30.9002	593.0
0/90/0/90/0/90	4.85	13.0579	2.3432	30.5972	593.0
0/90/0/90/0/90	4.85	13.0579	2.3432	30.5972	606.639
0/90/0/90/0/90	4.85	13.0579	2.3432	30.5972	593.593
0/90/0/90/0/90	4.85	13.3564	2.32	30.9869	593.0
0/90/0/90/0/90	4.85	13.3564	2.32	30.9869	604.267
0/90/0/90/0/90	4.85	13.3564	2.32	30.9869	610.197
0/90/0/90/0/90	4.85	13.3564	2.3478	31.3587	593.0
0/90/0/90/0/90	4.85	13.3564	2.3478	31.3587	600.709
0/90/0/90/0/90	4.85	13.3564	2.3478	31.3587	598.93
0/90/0/90/0/90	4.85	13.3564	2.3618	31.5447	593.0
0/90/0/90/0/90	4.85	13.3564	2.3618	31.5447	607.232
0/90/0/90/0/90	4.85	13.3564	2.3618	31.5447	606.046
0/90/0/90/0/90	4.85	12.92	2.34	30.2328	566.0
0/90/0/90/0/90	4.85	12.92	2.34	30.2328	580.15
0/90/0/90/0/90	4.85	12.92	2.34	30.2328	582.414
0/90/0/90/0/90	4.85	12.92	2.3938	30.9282	566.0
0/90/0/90/0/90	4.85	12.92	2.3938	30.9282	580.15
0/90/0/90/0/90	4.85	12.92	2.3938	30.9282	577.32
0/90/0/90/0/90	4.85	12.92	2.4055	31.0793	566.0
0/90/0/90/0/90	4.85	12.92	2.4055	31.0793	577.886
0/90/0/90/0/90	4.85	12.92	2.4055	31.0793	577.32
0/90/0/90/0/90	4.85	12.9329	2.34	30.263	566.0
0/90/0/90/0/90	4.85	12.9329	2.34	30.263	579.584
0/90/0/90/0/90	4.85	12.9329	2.34	30.263	567.132
0/90/0/90/0/90	4.85	12.9329	2.3962	30.9893	566.0
0/90/0/90/0/90	4.85	12.9329	2.3962	30.9893	576.188
0/90/0/90/0/90	4.85	12.9329	2.3962	30.9893	568.83
0/90/0/90/0/90	4.85	12.9329	2.3423	30.2933	566.0
0/90/0/90/0/90	4.85	12.9329	2.3423	30.2933	566.566
0/90/0/90/0/90	4.85	12.9329	2.3423	30.2933	580.716
0/90/0/90/0/90	4.85	12.9717	2.34	30.3537	566.0
0/90/0/90/0/90	4.85	12.9717	2.34	30.3537	582.414
0/90/0/90/0/90	4.85	12.9717	2.34	30.3537	578.452
0/90/0/90/0/90	4.85	12.9717	2.3517	30.5055	566.0
0/90/0/90/0/90	4.85	12.9717	2.3517	30.5055	571.66
0/90/0/90/0/90	4.85	12.9717	2.3517	30.5055	579.584
0/90/0/90/0/90	4.85	12.9717	2.3962	31.0822	566.0
0/90/0/90/0/90	4.85	12.9717	2.3962	31.0822	580.15
0/90/0/90/0/90	4.85	12.9717	2.3962	31.0822	579.584
0/90/0/90/0/90	4.85	12.86	2.31	29.7066	569.0
0/90/0/90/0/90	4.85	12.86	2.31	29.7066	569.569
0/90/0/90/0/90	4.85	12.86	2.31	29.7066	579.242
0/90/0/90/0/90	4.85	12.86	2.3539	30.271	569.0
0/90/0/90/0/90	4.85	12.86	2.3539	30.271	583.794
0/90/0/90/0/90	4.85	12.86	2.3539	30.271	571.845
0/90/0/90/0/90	4.85	12.86	2.3215	29.8551	569.0
0/90/0/90/0/90	4.85	12.86	2.3215	29.8551	579.811
0/90/0/90/0/90	4.85	12.86	2.3215	29.8551	571.276
0/90/0/90/0/90	4.85	12.9243	2.31	29.8551	569.0
0/90/0/90/0/90	4.85	12.9243	2.31	29.8551	584.363
0/90/0/90/0/90	4.85	12.9243	2.31	29.8551	574.121
0/90/0/90/0/90	4.85	12.9243	2.3123	29.885	569.0
0/90/0/90/0/90	4.85	12.9243	2.3123	29.885	576.397
0/90/0/90/0/90	4.85	12.9243	2.3123	29.885	576.397
0/90/0/90/0/90	4.85	12.9243	2.3192	29.9746	569.0
0/90/0/90/0/90	4.85	12.9243	2.3192	29.9746	579.242
0/90/0/90/0/90	4.85	12.9243	2.3192	29.9746	582.087
0/90/0/90/0/90	4.85	13.0529	2.31	30.1522	569.0
0/90/0/90/0/90	4.85	13.0529	2.31	30.1522	573.552
0/90/0/90/0/90	4.85	13.0529	2.31	30.1522	584.363
0/90/0/90/0/90	4.85	13.0529	2.3377	30.514	569.0
0/90/0/90/0/90	4.85	13.0529	2.3377	30.514	572.983
0/90/0/90/0/90	4.85	13.0529	2.3377	30.514	570.707
0/90/0/90/0/90	4.85	13.0529	2.3585	30.7854	569.0
0/90/0/90/0/90	4.85	13.0529	2.3585	30.7854	579.811
0/90/0/90/0/90	4.85	13.0529	2.3585	30.7854	574.69
0/90/0/90/0/90	4.85	12.85	2.32	29.812	591.0
0/90/0/90/0/90	4.85	12.85	2.32	29.812	598.092
0/90/0/90/0/90	4.85	12.85	2.32	29.812	595.137
0/90/0/90/0/90	4.85	12.85	2.32	29.812	591.0
0/90/0/90/0/90	4.85	12.85	2.32	29.812	592.182
0/90/0/90/0/90	4.85	12.85	2.32	29.812	595.728
0/90/0/90/0/90	4.85	12.85	2.3525	30.2294	591.0
0/90/0/90/0/90	4.85	12.85	2.3525	30.2294	601.638
0/90/0/90/0/90	4.85	12.85	2.3525	30.2294	603.411
0/90/0/90/0/90	4.85	13.0042	2.32	30.1697	591.0
0/90/0/90/0/90	4.85	13.0042	2.32	30.1697	602.229
0/90/0/90/0/90	4.85	13.0042	2.32	30.1697	591.0
0/90/0/90/0/90	4.85	13.0042	2.3664	30.7731	591.0
0/90/0/90/0/90	4.85	13.0042	2.3664	30.7731	592.773
0/90/0/90/0/90	4.85	13.0042	2.3664	30.7731	598.092
0/90/0/90/0/90	4.85	13.0042	2.371	30.8335	591.0
0/90/0/90/0/90	4.85	13.0042	2.371	30.8335	599.274
0/90/0/90/0/90	4.85	13.0042	2.371	30.8335	603.411
0/90/0/90/0/90	4.85	12.85	2.32	29.812	591.0
0/90/0/90/0/90	4.85	12.85	2.32	29.812	592.182
0/90/0/90/0/90	4.85	12.85	2.32	29.812	605.184
0/90/0/90/0/90	4.85	12.85	2.3502	30.1996	591.0
0/90/0/90/0/90	4.85	12.85	2.3502	30.1996	601.638
0/90/0/90/0/90	4.85	12.85	2.3502	30.1996	605.775
0/90/0/90/0/90	4.85	12.85	2.3246	29.8716	591.0
0/90/0/90/0/90	4.85	12.85	2.3246	29.8716	604.593
0/90/0/90/0/90	4.85	12.85	2.3246	29.8716	594.546
0/90/0/90/0/90	4.85	12.85	2.32	29.812	623.0
0/90/0/90/0/90	4.85	12.85	2.32	29.812	640.444
0/90/0/90/0/90	4.85	12.85	2.32	29.812	636.083
0/90/0/90/0/90	4.85	12.85	2.3594	30.3188	623.0
0/90/0/90/0/90	4.85	12.85	2.3594	30.3188	630.476
0/90/0/90/0/90	4.85	12.85	2.3594	30.3188	623.0
0/90/0/90/0/90	4.85	12.85	2.3478	30.1697	623.0
0/90/0/90/0/90	4.85	12.85	2.3478	30.1697	625.492
0/90/0/90/0/90	4.85	12.85	2.3478	30.1697	641.067
0/90/0/90/0/90	4.85	13.0813	2.32	30.3486	623.0
0/90/0/90/0/90	4.85	13.0813	2.32	30.3486	632.968
0/90/0/90/0/90	4.85	13.0813	2.32	30.3486	624.246
0/90/0/90/0/90	4.85	13.0813	2.3293	30.47	623.0
0/90/0/90/0/90	4.85	13.0813	2.3293	30.47	632.345
0/90/0/90/0/90	4.85	13.0813	2.3293	30.47	623.623
0/90/0/90/0/90	4.85	13.0813	2.371	31.0163	623.0
0/90/0/90/0/90	4.85	13.0813	2.371	31.0163	636.706
0/90/0/90/0/90	4.85	13.0813	2.371	31.0163	634.837
0/90/0/90/0/90	4.85	13.1327	2.32	30.4679	623.0
0/90/0/90/0/90	4.85	13.1327	2.32	30.4679	626.115
0/90/0/90/0/90	4.85	13.1327	2.32	30.4679	639.821
0/90/0/90/0/90	4.85	13.1327	2.385	31.321	623.0
0/90/0/90/0/90	4.85	13.1327	2.385	31.321	639.198
0/90/0/90/0/90	4.85	13.1327	2.385	31.321	633.591
0/90/0/90/0/90	4.85	13.1327	2.378	31.2296	623.0
0/90/0/90/0/90	4.85	13.1327	2.378	31.2296	632.968
0/90/0/90/0/90	4.85	13.1327	2.378	31.2296	627.361
0/90/0/90/0/90	0.9	12.94	2.44	31.5736	550.0
0/90/0/90/0/90	0.9	12.94	2.44	31.5736	563.2
0/90/0/90/0/90	0.9	12.94	2.44	31.5736	557.15
0/90/0/90/0/90	0.9	12.94	2.479	32.0788	550.0
0/90/0/90/0/90	0.9	12.94	2.479	32.0788	564.3
0/90/0/90/0/90	0.9	12.94	2.479	32.0788	556.6
0/90/0/90/0/90	0.9	12.94	2.5083	32.4577	550.0
0/90/0/90/0/90	0.9	12.94	2.5083	32.4577	556.6
0/90/0/90/0/90	0.9	12.94	2.5083	32.4577	552.2
0/90/0/90/0/90	0.9	13.0306	2.44	31.7946	550.0
0/90/0/90/0/90	0.9	13.0306	2.44	31.7946	559.9
0/90/0/90/0/90	0.9	13.0306	2.44	31.7946	560.45
0/90/0/90/0/90	0.9	13.0306	2.4693	32.1762	550.0
0/90/0/90/0/90	0.9	13.0306	2.4693	32.1762	560.45
0/90/0/90/0/90	0.9	13.0306	2.4693	32.1762	559.35
0/90/0/90/0/90	0.9	13.0306	2.4522	31.9536	550.0
0/90/0/90/0/90	0.9	13.0306	2.4522	31.9536	565.95
0/90/0/90/0/90	0.9	13.0306	2.4522	31.9536	561.55
0/90/0/90/0/90	0.9	13.0047	2.44	31.7315	550.0
0/90/0/90/0/90	0.9	13.0047	2.44	31.7315	564.85
0/90/0/90/0/90	0.9	13.0047	2.44	31.7315	554.4
0/90/0/90/0/90	0.9	13.0047	2.4473	31.8267	550.0
0/90/0/90/0/90	0.9	13.0047	2.4473	31.8267	561.55
0/90/0/90/0/90	0.9	13.0047	2.4473	31.8267	553.85
0/90/0/90/0/90	0.9	13.0047	2.462	32.0171	550.0
0/90/0/90/0/90	0.9	13.0047	2.462	32.0171	565.95
0/90/0/90/0/90	0.9	13.0047	2.462	32.0171	559.9
0/90/0/90/0/90	0.9	12.94	2.43	31.4442	607.0
0/90/0/90/0/90	0.9	12.94	2.43	31.4442	610.035
0/90/0/90/0/90	0.9	12.94	2.43	31.4442	620.354
0/90/0/90/0/90	0.9	12.94	2.4421	31.6014	607.0
0/90/0/90/0/90	0.9	12.94	2.4421	31.6014	611.856
0/90/0/90/0/90	0.9	12.94	2.4421	31.6014	609.428
0/90/0/90/0/90	0.9	12.94	2.4349	31.5071	607.0
0/90/0/90/0/90	0.9	12.94	2.4349	31.5071	607.0
0/90/0/90/0/90	0.9	12.94	2.4349	31.5071	623.389
0/90/0/90/0/90	0.9	13.0823	2.43	31.7901	607.0
0/90/0/90/0/90	0.9	13.0823	2.43	31.7901	609.428
0/90/0/90/0/90	0.9	13.0823	2.43	31.7901	617.926
0/90/0/90/0/90	0.9	13.0823	2.4907	32.5848	607.0
0/90/0/90/0/90	0.9	13.0823	2.4907	32.5848	623.996
0/90/0/90/0/90	0.9	13.0823	2.4907	32.5848	612.463
0/90/0/90/0/90	0.9	13.0823	2.4567	32.1398	607.0
0/90/0/90/0/90	0.9	13.0823	2.4567	32.1398	608.821
0/90/0/90/0/90	0.9	13.0823	2.4567	32.1398	618.533
0/90/0/90/0/90	0.9	13.1859	2.43	32.0416	607.0
0/90/0/90/0/90	0.9	13.1859	2.43	32.0416	617.926
0/90/0/90/0/90	0.9	13.1859	2.43	32.0416	614.891
0/90/0/90/0/90	0.9	13.1859	2.4762	32.6504	607.0
0/90/0/90/0/90	0.9	13.1859	2.4762	32.6504	608.821
0/90/0/90/0/90	0.9	13.1859	2.4762	32.6504	611.249
0/90/0/90/0/90	0.9	13.1859	2.4786	32.6825	607.0
0/90/0/90/0/90	0.9	13.1859	2.4786	32.6825	608.821
0/90/0/90/0/90	0.9	13.1859	2.4786	32.6825	616.105
0/90/0/90/0/90	0.9	12.82	2.41	30.8962	581.0
0/90/0/90/0/90	0.9	12.82	2.41	30.8962	597.268
0/90/0/90/0/90	0.9	12.82	2.41	30.8962	592.039
0/90/0/90/0/90	0.9	12.82	2.4606	31.545	581.0
0/90/0/90/0/90	0.9	12.82	2.4606	31.545	588.553
0/90/0/90/0/90	0.9	12.82	2.4606	31.545	597.849
0/90/0/90/0/90	0.9	12.82	2.4558	31.4832	581.0
0/90/0/90/0/90	0.9	12.82	2.4558	31.4832	581.0
0/90/0/90/0/90	0.9	12.82	2.4558	31.4832	584.486
0/90/0/90/0/90	0.9	13.1405	2.41	31.6686	581.0
0/90/0/90/0/90	0.9	13.1405	2.41	31.6686	590.296
0/90/0/90/0/90	0.9	13.1405	2.41	31.6686	581.0
0/90/0/90/0/90	0.9	13.1405	2.4245	31.8586	581.0
0/90/0/90/0/90	0.9	13.1405	2.4245	31.8586	592.62
0/90/0/90/0/90	0.9	13.1405	2.4245	31.8586	597.268
0/90/0/90/0/90	0.9	13.1405	2.41	31.6686	581.0
0/90/0/90/0/90	0.9	13.1405	2.41	31.6686	586.81
0/90/0/90/0/90	0.9	13.1405	2.41	31.6686	596.106
0/90/0/90/0/90	0.9	12.9354	2.41	31.1743	581.0
0/90/0/90/0/90	0.9	12.9354	2.41	31.1743	583.905
0/90/0/90/0/90	0.9	12.9354	2.41	31.1743	589.715
0/90/0/90/0/90	0.9	12.9354	2.4317	31.4548	581.0
0/90/0/90/0/90	0.9	12.9354	2.4317	31.4548	589.715
0/90/0/90/0/90	0.9	12.9354	2.4317	31.4548	586.229
0/90/0/90/0/90	0.9	12.9354	2.4245	31.3613	581.0
0/90/0/90/0/90	0.9	12.9354	2.4245	31.3613	586.81
0/90/0/90/0/90	0.9	12.9354	2.4245	31.3613	592.039
0/90/0/90/0/90	0.9	13.05	2.4	31.32	570.0
0/90/0/90/0/90	0.9	13.05	2.4	31.32	572.85
0/90/0/90/0/90	0.9	13.05	2.4	31.32	582.54
0/90/0/90/0/90	0.9	13.05	2.4168	31.5392	570.0
0/90/0/90/0/90	0.9	13.05	2.4168	31.5392	577.41
0/90/0/90/0/90	0.9	13.05	2.4168	31.5392	573.99
0/90/0/90/0/90	0.9	13.05	2.4552	32.0404	570.0
0/90/0/90/0/90	0.9	13.05	2.4552	32.0404	580.83
0/90/0/90/0/90	0.9	13.05	2.4552	32.0404	578.55
0/90/0/90/0/90	0.9	13.2327	2.4	31.7585	570.0
0/90/0/90/0/90	0.9	13.2327	2.4	31.7585	574.56
0/90/0/90/0/90	0.9	13.2327	2.4	31.7585	574.56
0/90/0/90/0/90	0.9	13.2327	2.4432	32.3301	570.0
0/90/0/90/0/90	0.9	13.2327	2.4432	32.3301	577.41
0/90/0/90/0/90	0.9	13.2327	2.4432	32.3301	581.4
0/90/0/90/0/90	0.9	13.2327	2.4264	32.1078	570.0
0/90/0/90/0/90	0.9	13.2327	2.4264	32.1078	575.7
0/90/0/90/0/90	0.9	13.2327	2.4264	32.1078	573.99
0/90/0/90/0/90	0.9	13.2457	2.4	31.7898	570.0
0/90/0/90/0/90	0.9	13.2457	2.4	31.7898	574.56
0/90/0/90/0/90	0.9	13.2457	2.4	31.7898	571.14
0/90/0/90/0/90	0.9	13.2457	2.436	32.2666	570.0
0/90/0/90/0/90	0.9	13.2457	2.436	32.2666	570.57
0/90/0/90/0/90	0.9	13.2457	2.436	32.2666	573.99
0/90/0/90/0/90	0.9	13.2457	2.4696	32.7117	570.0
0/90/0/90/0/90	0.9	13.2457	2.4696	32.7117	576.84
0/90/0/90/0/90	0.9	13.2457	2.4696	32.7117	580.26
0/90/0/90/0/90	0.9	12.99	2.36	30.6564	527.0
0/90/0/90/0/90	0.9	12.99	2.36	30.6564	530.162
0/90/0/90/0/90	0.9	12.99	2.36	30.6564	534.905
0/90/0/90/0/90	0.9	12.99	2.4284	31.5454	527.0
0/90/0/90/0/90	0.9	12.99	2.4284	31.5454	541.756
0/90/0/90/0/90	0.9	12.99	2.4284	31.5454	542.283
0/90/0/90/0/90	0.9	12.99	2.3624	30.6871	527.0
0/90/0/90/0/90	0.9	12.99	2.3624	30.6871	531.216
0/90/0/90/0/90	0.9	12.99	2.3624	30.6871	527.0
0/90/0/90/0/90	0.9	13.3277	2.36	31.4535	527.0
0/90/0/90/0/90	0.9	13.3277	2.36	31.4535	542.283
0/90/0/90/0/90	0.9	13.3277	2.36	31.4535	532.27
0/90/0/90/0/90	0.9	13.3277	2.3718	31.6107	527.0
0/90/0/90/0/90	0.9	13.3277	2.3718	31.6107	534.905
0/90/0/90/0/90	0.9	13.3277	2.3718	31.6107	532.797
0/90/0/90/0/90	0.9	13.3277	2.4096	32.114	527.0
0/90/0/90/0/90	0.9	13.3277	2.4096	32.114	532.27
0/90/0/90/0/90	0.9	13.3277	2.4096	32.114	533.851
0/90/0/90/0/90	0.9	13.1199	2.36	30.963	527.0
0/90/0/90/0/90	0.9	13.1199	2.36	30.963	541.756
0/90/0/90/0/90	0.9	13.1199	2.36	30.963	531.216
0/90/0/90/0/90	0.9	13.1199	2.4237	31.799	527.0
0/90/0/90/0/90	0.9	13.1199	2.4237	31.799	528.054
0/90/0/90/0/90	0.9	13.1199	2.4237	31.799	541.229
0/90/0/90/0/90	0.9	13.1199	2.3742	31.1487	527.0
0/90/0/90/0/90	0.9	13.1199	2.3742	31.1487	538.594
0/90/0/90/0/90	0.9	13.1199	2.3742	31.1487	537.54
