# Supplementary material for: Experimental and Numerical Investigation Integrated with Machine Learning (ML) for the Prediction Strategy of DP590/CFRP Composite Laminates
Source: Polymers (Basel). 2024 Jun 3;16(11):1589. doi: 10.3390/polym16111589 (PMC11174379; doi:10.3390/polym16111589)
Supplement: Supplementary file 1 [file polymers-16-01589-s001.zip › Data set/Original bending strength dataset.txt]

0/90/0/90/0/90	3.24	2.24	13.19	29.55	417.1415
0/90/0/90/0/90	3.24	2.25	13.1	29.48	842.2193
0/90/0/90/0/90	3.24	2.23	13.12	29.26	823.0403
0/90/0/90/0/90	3.24	2.23	13.06	29.12	919.5092
0/90/0/90/0/90	3.24	2.21	13.12	29.00	795.8149
0/90/0/90/0/90	3.24	2.28	13.07	29.80	777.63
0/90/0/90/0/90	3.24	2.24	13.08	29.30	826.18
0/90/0/90/0/90	3.24	2.27	13.07	29.67	792.76
0/90/0/90/0/90	5.32	2.29	13.14	30.09	727.9821
0/90/0/90/0/90	5.32	2.25	13.18	29.66	790.1923
0/90/0/90/0/90	5.32	2.25	13.12	29.52	678.7466
0/90/0/90/0/90	5.32	2.25	13.2	29.70	913.5741
0/90/0/90/0/90	5.32	2.26	13.14	29.70	801.9273
0/90/0/90/0/90	5.32	2.28	13.07	29.80	781.04
0/90/0/90/0/90	5.32	2.24	13.12	29.39	801.79
0/90/0/90/0/90	5.32	2.24	13.07	29.28	781.42
0/90/0/90/0/90	4.85	2.23	13.13	29.28	923.7631
0/90/0/90/0/90	4.85	2.24	13.05	29.23	866.9259
0/90/0/90/0/90	4.85	2.22	13.11	29.10	757.775
0/90/0/90/0/90	4.85	2.22	13.08	29.04	868.8973
0/90/0/90/0/90	4.85	2.23	13.09	29.19	838.4823
0/90/0/90/0/90	4.85	2.25	13.08	29.43	795.69
0/90/0/90/0/90	4.85	2.23	13.09	29.19	802.23
0/90/0/90/0/90	4.85	2.23	13.12	29.26	798.95
0/90/0/90/0/90	4.85	2.23	13.01	29.01	779.26
0/90/0/90/0/90	4.85	2.23	13.1	29.21	816
0/90/0/90/0/90	0.9	2.25	13.12	29.52	512.2347
0/90/0/90/0/90	0.9	2.24	13.1	29.34	575.2271
0/90/0/90/0/90	0.9	2.24	13.18	29.52	790.8086
0/90/0/90/0/90	0.9	2.26	13.16	29.74	815.6292
0/90/0/90/0/90	0.9	2.25	13.11	29.50	877.8154
0/90/0/90/0/90	0.9	2.28	13.12	29.91	753.53
0/90/0/90/0/90	0.9	2.23	13.1	29.21	787.97
0/90/0/90/0/90	0.9	2.23	13.1	29.21	771.58
0/90/0/90/0/90	0.9	2.24	13.15	29.46	784.22
0/90/0/90/0/90	0.9	2.26	13.14	29.70	720.55
0/90/0/90/0/90	3.24	2.303	13	29.939	892.760177
0/0/0/0/0/0	3.24	2.303	13	29.939	947.6665225
90/90/90/90/90/90	3.24	2.303	13	29.939	831.9214477
45/-45/45/-45/45/-45	3.24	2.303	13	29.939	854.8862931
0/90/90/90/90/0	3.24	2.303	13	29.939	916.0647057
0/90/0/0/90/0	3.24	2.303	13	29.939	920.5111763
0/90/45/-45/90/0	3.24	2.303	13	29.939	920.6786032
0/0/90/90/0/0	3.24	2.303	13	29.939	941.6166179
0/0/45/-45/0/0	3.24	2.303	13	29.939	947.1610222
0/45/90/90/-45/0	3.24	2.303	13	29.939	918.8014907
0/45/0/0/-45/0	3.24	2.303	13	29.939	923.8854712
0/45/-45/45/-45/0	3.24	2.303	13	29.939	921.9230354
90/90/0/0/90/90	3.24	2.303	13	29.939	841.18144
90/90/45/-45/90/90	3.24	2.303	13	29.939	840.2090764
90/0/90/90/0/90	3.24	2.303	13	29.939	867.7701107
90/0/0/0/0/90	3.24	2.303	13	29.939	872.6254892
90/0/45/-45/0/90	3.24	2.303	13	29.939	872.5272869
90/45/-45/45/-45/90	3.24	2.303	13	29.939	846.476314
90/45/90/90/-45/90	3.24	2.303	13	29.939	839.5136111
90/45/0/0/-45/90	3.24	2.303	13	29.939	847.023671
45/90/90/90/90/-45	3.24	2.303	13	29.939	839.6536701
45/90/0/0/90/-45	3.24	2.303	13	29.939	845.3316939
45/90/-45/45/90/-45	3.24	2.303	13	29.939	848.715648
45/0/90/90/0/-45	3.24	2.303	13	29.939	870.4328415
45/0/0/0/0/-45	3.24	2.303	13	29.939	874.8921911
45/0/-45/45/0/-45	3.24	2.303	13	29.939	875.6858587
45/-45/90/90/45/-45	3.24	2.303	13	29.939	849.0891387
45/-45/0/0/45/-45	3.24	2.303	13	29.939	853.9799343
