# Supplementary material for: Experimental and Numerical Investigation Integrated with Machine Learning (ML) for the Prediction Strategy of DP590/CFRP Composite Laminates
Source: Polymers (Basel). 2024 Jun 3;16(11):1589. doi: 10.3390/polym16111589 (PMC11174379; doi:10.3390/polym16111589)
Supplement: Supplementary file 1 [file polymers-16-01589-s001.zip › Data set/Original tensile strength dataset.txt]

0/90/0/90/0/90	3.24	12.5	2.3	28.75	578.9565217
0/0/0/0/0/0	3.24	12.5	2.3	28.75	819.9652174
90/90/90/90/90/90	3.24	12.5	2.3	28.75	307.0956522
45/-45/45/-45/45/-45	3.24	12.5	2.3	28.75	358.9217391
0/90/90/90/90/0	3.24	12.5	2.3	28.75	609.3565217
0/90/0/0/90/0	3.24	12.5	2.3	28.75	663.3043478
0/90/45/-45/90/0	3.24	12.5	2.3	28.75	530.0869565
0/0/90/90/0/0	3.24	12.5	2.3	28.75	662.9565217
0/0/45/-45/0/0	3.24	12.5	2.3	28.75	686.2608696
0/45/90/90/-45/0	3.24	12.5	2.3	28.75	524.3478261
0/45/0/0/-45/0	3.24	12.5	2.3	28.75	684.6956522
0/45/-45/45/-45/0	3.24	12.5	2.3	28.75	523.4782609
90/90/0/0/90/90	3.24	12.5	2.3	28.75	510.6086957
90/90/45/-45/90/90	3.24	12.5	2.3	28.75	338.0869565
90/0/90/90/0/90	3.24	12.5	2.3	28.75	606.6086957
90/0/0/0/0/90	3.24	12.5	2.3	28.75	662.2608696
90/0/45/-45/0/90	3.24	12.5	2.3	28.75	529.7391304
90/45/-45/45/-45/90	3.24	12.5	2.3	28.75	376
90/45/90/90/-45/90	3.24	12.5	2.3	28.75	344.3130435
90/45/0/0/-45/90	3.24	12.5	2.3	28.75	526.7826087
45/90/90/90/90/-45	3.24	12.5	2.3	28.75	335.8608696
45/90/0/0/90/-45	3.24	12.5	2.3	28.75	520.7304348
45/90/-45/45/90/-45	3.24	12.5	2.3	28.75	378.1565217
45/0/90/90/0/-45	3.24	12.5	2.3	28.75	523.2347826
45/0/0/0/0/-45	3.24	12.5	2.3	28.75	680.3478261
45/0/-45/45/0/-45	3.24	12.5	2.3	28.75	523.826087
45/-45/90/90/45/-45	3.24	12.5	2.3	28.75	363.6521739
45/-45/0/0/45/-45	3.24	12.5	2.3	28.75	522.7478261
0/90/0/90/0/90	3.24	12.51	2.26	28.2726	618
0/90/0/90/0/90	3.24	12.6	2.24	28.224	598
0/90/0/90/0/90	3.24	12.67	2.28	28.8876	631
0/90/0/90/0/90	3.24	12.7	2.28	28.956	610
0/90/0/90/0/90	3.24	12.63	2.27	28.6701	622
0/90/0/90/0/90	5.32	13.01	2.41	31.3541	578
0/90/0/90/0/90	5.32	13	2.42	31.46	574
0/90/0/90/0/90	5.32	13	2.39	31.07	592
0/90/0/90/0/90	5.32	13.01	2.43	31.6143	574
0/90/0/90/0/90	5.32	12.96	2.38	30.8448	598
0/90/0/90/0/90	4.85	12.98	2.32	30.1136	593
0/90/0/90/0/90	4.85	12.92	2.34	30.2328	566
0/90/0/90/0/90	4.85	12.86	2.31	29.7066	569
0/90/0/90/0/90	4.85	12.85	2.32	29.812	591
0/90/0/90/0/90	4.85	12.85	2.32	29.812	623
0/90/0/90/0/90	0.9	12.94	2.44	31.5736	550
0/90/0/90/0/90	0.9	12.94	2.43	31.4442	607
0/90/0/90/0/90	0.9	12.82	2.41	30.8962	581
0/90/0/90/0/90	0.9	13.05	2.4	31.32	570
0/90/0/90/0/90	0.9	12.99	2.36	30.6564	527
